# Supplementary material for: Identification of TMEM208 and PQLC2 as reference genes for normalizing mRNA expression in colorectal cancer treated with aspirin
Source: Oncotarget. 2017 Feb 8;8(14):22759–71. doi: 10.18632/oncotarget.15191 (PMC5410260; doi:10.18632/oncotarget.15191)
Supplement: Supplementary file 2 [file oncotarget-08-22759-s002.xlsx]

## Sheet: SW620-5mM vs 0mM
ProbeName	S_5mM_NS	S_5mM_flags	S_0mM_NS	S_0mM_flags	foldchange	ControlType	type	RefSeqAccession	result_source	Protein_coding_mRNA	GeneSymbol	gene_name	GO	chr	start	end	strand	probe_sequence	relationship	associated_gene	associated_geneID	associated_gene_name	associated_gene_strand_
LNCA_33_P3315190	8.7033	P	8.00536	P	1.62219	0	mRNA	NA	Agilent_HUMAN_G3V2	ENST00000379612	MICAL2	"microtubule associated monoxygenase, calponin and LIM domain containing 2"	GO:0005737(cytoplasm)|GO:0005856(cytoskeleton)|GO:0008270(zinc ion binding)|GO:0016491(oxidoreductase activity)|GO:0046872(metal ion binding)	chr11	12281558	12281617	+	AATGCTTACAACTACTGCTACATGTACGAGCTCCTGAGCCTGGGGCTGCCACTCCTCTGG	NA	NA	NA	NA	NA
LNCA_33_P3373715	7.50058	P	7.75849	P	0.836302	0	mRNA	NA	Agilent_HUMAN_G3V2	-	NA	NA	NA	chr7	130295820	130295879	-	GCTTACTGCATGCTGATCCGAATTGCCAGTCGCTTACTAAAAGAAACTGAGGATGGGTAA	NA	NA	NA	NA	NA
LNCA_23_P2873	10.4742	P	9.75662	P	1.64441	0	mRNA	NM_182923	Agilent_HUMAN_G3V2	ENST00000472726,ENST00000555856,ENST00000553436,ENST00000553325,ENST00000537046,ENST00000445352,ENST00000554280,ENST00000452929,ENST00000557450,ENST00000246489,ENST00000334553,ENST00000555836,ENST00000347839,ENST00000553286,ENST00000557575,ENST00000389744,ENST00000380038,ENST00000348520	KLC1	kinesin light chain 1	GO:0003774(motor activity)|GO:0003777(microtubule motor activity)|GO:0005515(protein binding)|GO:0005737(cytoplasm)|GO:0005829(cytosol)|GO:0005856(cytoskeleton)|GO:0005871(kinesin complex)|GO:0005874(microtubule)|GO:0007018(microtubule-based movement)|GO:0007596(blood coagulation)|GO:0035617(stress granule disassembly)	chr14	104095524	104167888	+	AAGTTGATAGTCCAACTGTTACAACCACTCTAAAAAACCTTGGGGCACTTTACAGACGTC	NA	NA	NA	NA	NA
LNCA_23_P337278	1.42468	A	1.37914	A	1.03207	0	mRNA	NM_152389	Agilent_HUMAN_G3V2	gi|507144068|ref|NM_152389.3|	CCDC108	coiled-coil domain containing 108	GO:0005198(structural molecule activity)|GO:0016020(membrane)|GO:0016021(integral to membrane)	chr2	219898413	219906273	-	TTATAGAGGCATCTTTGTTTTGTTTATCATCTCAGAGTAAAGGACTGCAATGTTTCACTA	NA	NA	NA	NA	NA
LNCA_33_P3277096	8.2202	P	8.38463	P	0.892281	0	mRNA	NA	Agilent_HUMAN_G3V2	-	NA	NA	NA	chr6	31680399	31680458	-	TCAGTATTGGCACTTCAGGTAGGACTCTGGTCCAATGGCCCTTCTCCAGGAGGCTCCCTA	NA	NA	NA	NA	NA
LNCA_23_P363331	1.42818	A	1.3806	A	1.03353	0	mRNA	NM_005459	Agilent_HUMAN_G3V2	gi|215983089|ref|NM_005459.3|	GUCA1C	guanylate cyclase activator 1C	GO:0005509(calcium ion binding)|GO:0007165(signal transduction)|GO:0007601(visual perception)|GO:0008048(calcium sensitive guanylate cyclase activator activity)	chr3	108626641	108672677	-	GCTGATGGAAATGGTTCTATTGACAAAAATGAACTACTGGACATGTTCATGGCGGTACAA	NA	NA	NA	NA	NA
LNCA_23_P200780	8.68944	P	8.0552	P	1.55212	0	mRNA	NM_003243	Agilent_HUMAN_G3V2	gi|307574690|ref|NM_001195683.1|,gi|307574689|ref|NM_003243.4|,gi|307574633|ref|NM_001195684.1|	TGFBR3	"transforming growth factor, beta receptor III"	"GO:0001837(epithelial to mesenchymal transition)|GO:0001889(liver development)|GO:0003007(heart morphogenesis)|GO:0004872(receptor activity)|GO:0005024(transforming growth factor beta receptor activity)|GO:0005114(type II transforming growth factor beta receptor binding)|GO:0005160(transforming growth factor beta receptor binding)|GO:0005515(protein binding)|GO:0005539(glycosaminoglycan binding)…	chr1	92145899	92351836	-	GGCCCTGAGTTTTACCCAGACTCAAGGAGTTGGTAAAGGGTTAATAGCCAGATAGTAGAA	NA	NA	NA	NA	NA
LNCA_23_P48747	11.2601	P	11.2267	P	1.02341	0	mRNA	NM_138452	Agilent_HUMAN_G3V2	gi|214010250|ref|NM_001136050.2|,gi|214010249|ref|NM_138452.2|	DHRS1	dehydrogenase/reductase (SDR family) member 1	GO:0000166(nucleotide binding)|GO:0005783(endoplasmic reticulum)|GO:0016491(oxidoreductase activity)	chr14	24759803	24768666	-	TTGGCAACAGATCCCAATATCCTGAGCCTGAGTGGTAAGGTGCTGCCATCCTGTGACCTT	NA	NA	NA	NA	NA
LNCA_23_P211064	8.57894	P	8.34068	P	1.17957	0	mRNA	NM_013329	Agilent_HUMAN_G3V2	gi|125661049|ref|NM_013329.3|,gi|125661046|ref|NM_016631.3|	GCFC1	GC-rich sequence DNA-binding factor 1	"GO:0003677(DNA binding)|GO:0003700(sequence-specific DNA binding transcription factor activity)|GO:0005634(nucleus)|GO:0005829(cytosol)|GO:0006355(regulation of transcription, DNA-dependent)"	chr21	34113649	34144169	-	GGGTATTGGTGAACGGTATAAATTTTTGCAAGAAATGCGAGGGTATGTCCAAGACTTGCT	NA	NA	NA	NA	NA
LNCA_23_P256948	1.44904	A	1.38752	A	1.04356	0	mRNA	NM_005098	Agilent_HUMAN_G3V2	gi|116805331|ref|NM_005098.3|	MSC	musculin	"GO:0003677(DNA binding)|GO:0003700(sequence-specific DNA binding transcription factor activity)|GO:0003714(transcription corepressor activity)|GO:0005634(nucleus)|GO:0006355(regulation of transcription, DNA-dependent)|GO:0006366(transcription from RNA polymerase II promoter)"	chr8	72753776	72756731	-	CCACCGCTTAAATCGGACTGGAACTCACTTGATGGGATTATTCGTTAAATGCGAGTGTTT	NA	NA	NA	NA	NA
LNCA_21_P0008244	3.52407	A	2.32058	A	2.30296	0	mRNA	NA	Agilent_HUMAN_G3V2	-	XLOC_010503	NA	NA	chr13	112555471	112555530	+	TAAAAACACCATTTAATGTAGCCTGTGTGCTCTTGTTCATTAAACCAAAAAGAAACCCTG	NA	NA	NA	NA	NA
LNCA_32_P225345	2.77812	A	2.22519	A	1.46706	0	mRNA	NM_207430	Agilent_HUMAN_G3V2	ENST00000332814,ENST00000375618	C11orf88	chromosome 11 open reading frame 88	NA	chr11	111385509	111407756	+	CCTTCCGTATAAACCAAAAGCCAAAGAACACAAAGCAAAGAAAGTGGTATCAGAGTCAGA	NA	NA	NA	NA	NA
LNCA_23_P393645	9.2786	P	10.5319	P	0.419489	0	mRNA	NM_139025	Agilent_HUMAN_G3V2	ENST00000371910,ENST00000356589,ENST00000355699,ENST00000371916,ENST00000371929	ADAMTS13	"ADAM metallopeptidase with thrombospondin type 1 motif, 13"	GO:0004222(metalloendopeptidase activity)|GO:0005178(integrin binding)|GO:0005509(calcium ion binding)|GO:0005515(protein binding)|GO:0005576(extracellular region)|GO:0005578(proteinaceous extracellular matrix)|GO:0005615(extracellular space)|GO:0006508(proteolysis)|GO:0007160(cell-matrix adhesion)|GO:0007229(integrin-mediated signaling pathway)|GO:0008233(peptidase activity)|GO:0008237(metallope…	chr9	136287119	136324525	+	CTACTTTAGAGTCTTCTCCAATGTCCAAAAGGCTAGGGGGTTGGAGGTGGGGACTCTGGA	NA	NA	NA	NA	NA
LNCA_33_P3303212	5.04568	P	5.75554	P	0.611377	0	mRNA	NM_207310	Agilent_HUMAN_G3V2	ENST00000409856,ENST00000295171	CCDC74B	coiled-coil domain containing 74B	NA	chr2	130896855	130902707	-	TCGGAGATGCTGGCCAAGCTCCATGAGGAGATCGAGCATCTGAAGCGGGAAAACAAGGGT	NA	NA	NA	NA	NA
LNCA_33_P3344406	9.67469	P	9.4322	P	1.18303	0	mRNA	NM_001145785	Agilent_HUMAN_G3V2	gi|224809415|ref|NM_005919.3|,gi|224809411|ref|NM_001145785.1|	MEF2B	myocyte enhancer factor 2B	"GO:0003677(DNA binding)|GO:0003700(sequence-specific DNA binding transcription factor activity)|GO:0005634(nucleus)|GO:0005667(transcription factor complex)|GO:0006355(regulation of transcription, DNA-dependent)|GO:0007517(muscle organ development)|GO:0042826(histone deacetylase binding)|GO:0046983(protein dimerization activity)"	chr19	19256375	19281098	-	AAGACCCAACAGTGACGCCCCCCTCCGCGGTGGGGGCTTGGAGGTGGGCGGCTGGACTCA	NA	NA	NA	NA	NA
LNCA_33_P3396349	2.11067	A	1.74278	A	1.29046	0	mRNA	NA	Agilent_HUMAN_G3V2	-	LOC100499183	uncharacterized LOC100499183	NA	chr8	104258565	104258624	-	AAGAAATAACCTTGATGAAACAAATTTTCCCCAGAGGAAGGGGAGAGCCCACAGTGAGCT	NA	NA	NA	NA	NA
LNCA_24_P373885	8.85705	P	8.8713	P	0.990173	0	mRNA	NM_152482	Agilent_HUMAN_G3V2	gi|154240705|ref|NM_152482.2|	C19orf25	chromosome 19 open reading frame 25	GO:0005515(protein binding)	chr19	1473199	1479228	-	ACTGGCATTCACGGGGTCCCAGCCCACGTGGGTGTTGACACAGGCGCCCCTCCTGATGCT	NA	NA	NA	NA	NA
LNCA_23_P385835	1.54225	A	1.41005	A	1.09596	0	mRNA	NM_018971	Agilent_HUMAN_G3V2	ENST00000304411	GPR27	G protein-coupled receptor 27	GO:0004871(signal transducer activity)|GO:0004872(receptor activity)|GO:0004930(G-protein coupled receptor activity)|GO:0005886(plasma membrane)|GO:0007165(signal transduction)|GO:0007186(G-protein coupled receptor protein signaling pathway)|GO:0016021(integral to membrane)	chr3	71803200	71804328	+	TCCTCGTGCTGGAAGAATTCAAGACGGAGAAGAGGCTGTGCAAGATGTTCTACGCCGTCA	NA	NA	NA	NA	NA
LNCA_23_P34597	12.2288	P	11.0496	P	2.26454	0	mRNA	NM_001785	Agilent_HUMAN_G3V2	ENST00000375071	CDA	cytidine deaminase	"GO:0001882(nucleoside binding)|GO:0004126(cytidine deaminase activity)|GO:0005576(extracellular region)|GO:0005829(cytosol)|GO:0006206(pyrimidine base metabolic process)|GO:0007166(cell surface receptor linked signaling pathway)|GO:0008270(zinc ion binding)|GO:0008655(pyrimidine-containing compound salvage)|GO:0009972(cytidine deamination)|GO:0016787(hydrolase activity)|GO:0019858(cytosine metab…	chr1	20915443	20945400	+	AGAATGCCCACTGCCTGTAACAGCCACCTGGAGAACTTCATAAAGATGTCTCACAGCCCT	NA	NA	NA	NA	NA
LNCA_33_P3281139	7.52603	P	7.40557	P	1.08708	0	mRNA	NA	Agilent_HUMAN_G3V2	-	ZC3H13	zinc finger CCCH-type containing 13	GO:0003676(nucleic acid binding)|GO:0005515(protein binding)|GO:0008270(zinc ion binding)|GO:0046872(metal ion binding)	chr13	46531262	46531321	-	AAGACTGAAGATAATAAACTTTCACAGTCCAGTATCCAACAGGAACTGTGTGTGTCTTAA	NA	NA	NA	NA	NA
LNCA_33_P3272209	11.6837	P	11.6415	P	1.02971	0	mRNA	NM_017694	Agilent_HUMAN_G3V2	ENST00000281416,ENST00000392328	MFSD6	major facilitator superfamily domain containing 6	GO:0016020(membrane)|GO:0016021(integral to membrane)|GO:0055085(transmembrane transport)	chr2	191273080	191367041	+	GTGACTTTTTCTTCCTGTCCCCAAAGTGCCATATGCTACCTTAAAAAATATTAAAGTGAA	NA	NA	NA	NA	NA
LNCA_23_P151791	7.36752	P	7.30326	P	1.04554	0	mRNA	NM_181657	Agilent_HUMAN_G3V2	ENST00000396782,ENST00000556141,ENST00000396789,ENST00000345363,ENST00000553481	LTB4R	leukotriene B4 receptor	GO:0000166(nucleotide binding)|GO:0001632(leukotriene B4 receptor activity)|GO:0004871(signal transducer activity)|GO:0004872(receptor activity)|GO:0004974(leukotriene receptor activity)|GO:0005886(plasma membrane)|GO:0005887(integral to plasma membrane)|GO:0006928(cellular component movement)|GO:0006936(muscle contraction)|GO:0006954(inflammatory response)|GO:0006955(immune response)|GO:0007186(…	chr14	24782312	24787242	+	CTGGAGTTTTGGACTGGCTGGTTGCCGCCTGTGTCACTATGTCTGCGGAGTCAGCATGTA	NA	NA	NA	NA	NA
LNCA_23_P51019	2.67573	A	1.45184	A	2.33575	0	mRNA	NM_021007	Agilent_HUMAN_G3V2	ENST00000375427,ENST00000283256,ENST00000357398,ENST00000375437	SCN2A	"sodium channel, voltage-gated, type II, alpha subunit"	GO:0001518(voltage-gated sodium channel complex)|GO:0005244(voltage-gated ion channel activity)|GO:0005248(voltage-gated sodium channel activity)|GO:0005624(membrane fraction)|GO:0005887(integral to plasma membrane)|GO:0006811(ion transport)|GO:0006814(sodium ion transport)|GO:0006915(apoptosis)|GO:0007399(nervous system development)|GO:0014704(intercalated disc)|GO:0016020(membrane)|GO:0030315(T…	chr2	166150340	166248820	+	ATATACAAGAAAGACAAAGGCAAAGAATGTGATGGAACACCCATCAAAGAAGATACTCTC	NA	NA	NA	NA	NA
LNCA_24_P172768	10.1533	P	9.77488	P	1.29992	0	mRNA	NM_004124	Agilent_HUMAN_G3V2	gi|31795542|ref|NM_004124.2|	GMFB	"glia maturation factor, beta"	GO:0003779(actin binding)|GO:0004860(protein kinase inhibitor activity)|GO:0004871(signal transducer activity)|GO:0005622(intracellular)|GO:0006468(protein phosphorylation)|GO:0007165(signal transduction)|GO:0007399(nervous system development)|GO:0008047(enzyme activator activity)|GO:0008083(growth factor activity)|GO:0043085(positive regulation of catalytic activity)	chr14	54941208	54955744	-	CTTATTTTGTATTTCTGGAAGAATGTAGTAATCTTCTAGACCGCTTAAAACCAATGCTCC	NA	NA	NA	NA	NA
LNCA_33_P3233085	1.42391	A	1.37908	A	1.03156	0	mRNA	NA	Agilent_HUMAN_G3V2	-	NA	NA	NA	chr14	85996858	85996917	+	AGGAGAAGACGCAGCCGTCAGGTAAAAGGGGCTGCGTTGCCAGGTGAAGTTTCCAGTAAC	NA	NA	NA	NA	NA
LNCA_23_P206612	9.0214	P	8.63891	P	1.3036	0	mRNA	NM_020718	Agilent_HUMAN_G3V2	gi|120587026|ref|NM_020718.3|	USP31	ubiquitin specific peptidase 31	GO:0004221(ubiquitin thiolesterase activity)|GO:0006508(proteolysis)|GO:0006511(ubiquitin-dependent protein catabolic process)|GO:0008233(peptidase activity)|GO:0008234(cysteine-type peptidase activity)	chr16	23072727	23160591	-	TTCTAGCATGCAAACCTCTGCACGGCCTTCTCAAAAACCTCAGTGATATTTCTGCAATCG	NA	NA	NA	NA	NA
LNCA_33_P3313411	14.0793	P	13.9846	P	1.06786	0	mRNA	NM_001172630	Agilent_HUMAN_G3V2	ENST00000587447,ENST00000314737,ENST00000007510,ENST00000378944	ARHGAP33	Rho GTPase activating protein 33	GO:0005096(GTPase activator activity)|GO:0005515(protein binding)|GO:0005622(intracellular)|GO:0007165(signal transduction)|GO:0015031(protein transport)|GO:0035091(phosphatidylinositol binding)	chr19	36266416	36279724	+	CAGCCCCCCAGCACCCTGCTCGGCGCCCTACACCGCCTGAGCCCCTCTACGTCAACCTAG	NA	NA	NA	NA	NA
LNCA_23_P211738	11.4304	P	11.5607	P	0.913604	0	mRNA	NM_014517	Agilent_HUMAN_G3V2	gi|189491633|ref|NM_001128161.1|,gi|189491631|ref|NM_001128160.1|,gi|189491629|ref|NM_014517.4|	UBP1	upstream binding protein 1 (LBP-1a)	"GO:0001525(angiogenesis)|GO:0003677(DNA binding)|GO:0003700(sequence-specific DNA binding transcription factor activity)|GO:0003714(transcription corepressor activity)|GO:0005634(nucleus)|GO:0006357(regulation of transcription from RNA polymerase II promoter)|GO:0019079(viral genome replication)|GO:0045892(negative regulation of transcription, DNA-dependent)"	chr3	33429828	33481870	-	AGCATTCCTTTTTGGGTCTCAAGATTTATGGAACAATAAATGTCATTTAATGCTGTGTGC	NA	NA	NA	NA	NA
LNCA_23_P94879	4.05008	P	5.28382	P	0.425215	0	mRNA	NM_000506	Agilent_HUMAN_G3V2	ENST00000530231,ENST00000311907	F2	coagulation factor II (thrombin)	"GO:0001934(positive regulation of protein phosphorylation)|GO:0004252(serine-type endopeptidase activity)|GO:0005102(receptor binding)|GO:0005509(calcium ion binding)|GO:0005515(protein binding)|GO:0005576(extracellular region)|GO:0005615(extracellular space)|GO:0005625(soluble fraction)|GO:0005788(endoplasmic reticulum lumen)|GO:0005796(Golgi lumen)|GO:0005829(cytosol)|GO:0005886(plasma membran…	chr11	46740742	46761056	+	CCTGAAGAAGTGGATACAGAAGGTCATTGATCAGTTTGGAGAGTAGGGGCCACTCATATT	NA	NA	NA	NA	NA
LNCA_23_P253350	1.46876	A	1.39322	A	1.05376	0	mRNA	NM_020130	Agilent_HUMAN_G3V2	ENST00000315792	C8orf4	chromosome 8 open reading frame 4	GO:0006915(apoptosis)	chr8	40010986	40012827	+	TGAAAAAGTGCACCACATGGATGTTAAGTAGAAATTCAAGAAAGTAAGATGTCTTCAGCA	NA	NA	NA	NA	NA
LNCA_33_P3408047	5.16048	P	4.99815	P	1.11909	0	mRNA	NA	Agilent_HUMAN_G3V2	-	NA	NA	NA	chr20	23465238	23465297	+	AAAGTCTACTTTCAGGGAGTTACATGGCCCATCCCAAATCTCCTGGTATGGTGGTATGAA	NA	NA	NA	NA	NA
LNCA_23_P421811	6.04686	P	6.7107	P	0.631196	0	mRNA	NM_152503	Agilent_HUMAN_G3V2	gi|538260583|ref|NM_152503.5|	C20orf132	chromosome 20 open reading frame 132	NA	chr20	35729628	35807991	-	AGAATTCCAGTCTTGAGAAACAGGTCAAGGACAGCTTCAAAAGAGATTCTAAATAAATGT	NA	NA	NA	NA	NA
LNCA_33_P3265260	1.48988	A	2.07485	A	0.666665	0	mRNA	NA	Agilent_HUMAN_G3V2	-	NA	NA	NA	chr14	106219245	106219304	-	TGAAGAGGTGCTTAGGCATTGAAGTGAGACTGATGAGACTTCACACTGTACCCTTCAGAA	NA	NA	NA	NA	NA
LNCA_24_P184844	6.24938	P	5.23434	P	2.02096	0	mRNA	NA	Agilent_HUMAN_G3V2	ENST00000557381	CHD2	chromodomain helicase DNA binding protein 2	GO:0000166(nucleotide binding)|GO:0003677(DNA binding)|GO:0004003(ATP-dependent DNA helicase activity)|GO:0004386(helicase activity)|GO:0005524(ATP binding)|GO:0005634(nucleus)|GO:0006357(regulation of transcription from RNA polymerase II promoter)|GO:0016787(hydrolase activity)	chr15	93564265	93564324	+	GTTCTTCTAGTAGGTCTGTATTTCTATTTGATGTCACTTTCCTTTTGCCTGAAGGACTTT	NA	NA	NA	NA	NA
LNCA_33_P3271051	11.6907	P	11.6027	P	1.06292	0	mRNA	NM_004227	Agilent_HUMAN_G3V2	gi|33946275|ref|NM_004227.3|	CYTH3	cytohesin 3	"GO:0005086(ARF guanyl-nucleotide exchange factor activity)|GO:0005220(inositol 1,4,5-trisphosphate-sensitive calcium-release channel activity)|GO:0005545(1-phosphatidylinositol binding)|GO:0005622(intracellular)|GO:0005624(membrane fraction)|GO:0005737(cytoplasm)|GO:0005886(plasma membrane)|GO:0016192(vesicle-mediated transport)|GO:0030155(regulation of cell adhesion)|GO:0032012(regulation of AR…	chr7	6201411	6312242	-	GATGGCTGTCAGAGCTCTTGCAGATACTGTGTTCACTAAATAAAAATCACATGTATTGTT	NA	NA	NA	NA	NA
LNCA_23_P309803	11.1986	P	11.5496	P	0.784033	0	mRNA	NM_015694	Agilent_HUMAN_G3V2	gi|118918410|ref|NM_015694.2|	ZNF777	zinc finger protein 777	"GO:0003674(molecular_function)|GO:0003677(DNA binding)|GO:0005575(cellular_component)|GO:0005622(intracellular)|GO:0005634(nucleus)|GO:0006355(regulation of transcription, DNA-dependent)|GO:0008150(biological_process)|GO:0008270(zinc ion binding)|GO:0046872(metal ion binding)"	chr7	149128453	149158053	-	TGTAGGGCCCATCTAGTTGGGGATAGAACTTTATAATTACCTTTTGGATACTGTGGTTCT	NA	NA	NA	NA	NA
LNCA_33_P3325231	3.78575	A	3.83629	P	0.965577	0	mRNA	NA	Agilent_HUMAN_G3V2	-	LOC728684	uncharacterized LOC728684	NA	chr10	47654560	47654619	-	GGCAGATGCAGAAACCTCACTCCTCTCAGTAACCCTGAGCAAAGCACTCAACCTCTCTGA	NA	NA	NA	NA	NA
LNCA_33_P3217776	1.53907	A	2.25038	A	0.610766	0	mRNA	NM_002723	Agilent_HUMAN_G3V2	gi|386869368|ref|NM_001261399.1|,gi|386869365|ref|NM_002723.4|	PRB4	proline-rich protein BstNI subfamily 4	GO:0003674(molecular_function)|GO:0005576(extracellular region)|GO:0008150(biological_process)	chr12	11460014	11463369	-	CTACAAATGCCGTGACATTGGAACAAGGTCATCATAGCTCTAACTTTAATATACCAATAA	NA	NA	NA	NA	NA
LNCA_33_P3325704	7.4585	P	6.23304	P	2.3383	0	mRNA	NM_001024209	Agilent_HUMAN_G3V2	gi|586597923|ref|NM_001024209.3|	SPRR2E	small proline-rich protein 2E	GO:0001533(cornified envelope)|GO:0005198(structural molecule activity)|GO:0005515(protein binding)|GO:0005737(cytoplasm)|GO:0008544(epidermis development)|GO:0030216(keratinocyte differentiation)|GO:0031424(keratinization)	chr1	153065610	153067004	-	AACCATCAAAAAATGCTGTTGATGTTTTCTGTGTCTGTCTGTCACCTGGGCATGGGCTTC	NA	NA	NA	NA	NA
LNCA_23_P377214	9.2342	P	10.7835	P	0.34167	0	mRNA	NM_144608	Agilent_HUMAN_G3V2	ENST00000592695,ENST00000591576,ENST00000307275	HEXIM2	hexamethylene bis-acetamide inducible 2	"GO:0000122(negative regulation of transcription from RNA polymerase II promoter)|GO:0004861(cyclin-dependent protein kinase inhibitor activity)|GO:0005515(protein binding)|GO:0005634(nucleus)|GO:0005730(nucleolus)|GO:0005737(cytoplasm)|GO:0017069(snRNA binding)|GO:0045736(negative regulation of cyclin-dependent protein kinase activity)|GO:0045892(negative regulation of transcription, DNA-depende…	chr17	43238263	43247406	+	AGTTGGCTCTTTTGTGTCATCTTACCCTTTACAGAGAAATTAAATGGCCTTGGTGGGACC	NA	NA	NA	NA	NA
LNCA_23_P200325	8.2458	P	9.4886	P	0.422549	0	mRNA	NM_014857	Agilent_HUMAN_G3V2	ENST00000486220,ENST00000478442,ENST00000251507	RABGAP1L	RAB GTPase activating protein 1-like	GO:0005096(GTPase activator activity)|GO:0005097(Rab GTPase activator activity)|GO:0005622(intracellular)|GO:0005634(nucleus)|GO:0005769(early endosome)|GO:0005794(Golgi apparatus)|GO:0017137(Rab GTPase binding)|GO:0032851(positive regulation of Rab GTPase activity)|GO:0032880(regulation of protein localization)	chr1	174128551	174927327	+	TTTGTAGGTAACTCCAGCTGTTGCATTTATACTGGGAATCTTCATAAGAAGCTGAGAGAA	NA	NA	NA	NA	NA
LNCA_23_P86133	11.6282	P	11.5057	P	1.08864	0	mRNA	NM_002946	Agilent_HUMAN_G3V2	gi|662033832|ref|NM_001297558.1|,gi|554595585|ref|NM_001286076.1|,gi|554595584|ref|NM_002946.4|	RPA2	"replication protein A2, 32kDa"	"GO:0000075(cell cycle checkpoint)|GO:0000082(G1/S transition of mitotic cell cycle)|GO:0000084(S phase of mitotic cell cycle)|GO:0000216(M/G1 transition of mitotic cell cycle)|GO:0000278(mitotic cell cycle)|GO:0000718(nucleotide-excision repair, DNA damage removal)|GO:0000722(telomere maintenance via recombination)|GO:0000723(telomere maintenance)|GO:0000724(double-strand break repair via homolo…	chr1	28218035	28241308	-	TAGTGCTCAGGAGTTTCTCTTCTTAAAATGTTTACTGCTGAAAGATGAGCAGGACCAGGG	NA	NA	NA	NA	NA
LNCA_23_P151778	2.097	A	2.76736	A	0.628347	0	mRNA	NM_001836	Agilent_HUMAN_G3V2	gi|365906284|ref|NM_001836.3|	CMA1	"chymase 1, mast cell"	GO:0004252(serine-type endopeptidase activity)|GO:0005576(extracellular region)|GO:0005622(intracellular)|GO:0006508(proteolysis)|GO:0008233(peptidase activity)|GO:0008236(serine-type peptidase activity)|GO:0031012(extracellular matrix)|GO:0050720(interleukin-1 beta biosynthetic process)|GO:0050727(regulation of inflammatory response)	chr14	24974711	24977471	-	AAGCAATTCCGTCATCCAAAATATAACACTTCTACTCTTCACCACGATATCATGTTACTA	NA	NA	NA	NA	NA
LNCA_24_P46334	7.94673	P	7.68417	P	1.1996	0	mRNA	NM_032547	Agilent_HUMAN_G3V2	ENST00000506597,ENST00000394201,ENST00000394203,ENST00000338517,ENST00000394205	SCOC	short coiled-coil protein	GO:0005515(protein binding)|GO:0005634(nucleus)|GO:0005794(Golgi apparatus)	chr4	141178439	141303710	+	CCTGTATTTTAATTGTTGAAACTTAACCAAAATAAGATACTGTCTCAGCTAGGGCTTGTC	NA	NA	NA	NA	NA
LNCA_23_P427114	7.13634	P	6.70704	P	1.34657	0	mRNA	NM_031899	Agilent_HUMAN_G3V2	gi|525313741|ref|NM_031899.3|,gi|525313693|ref|NM_001278790.1|,gi|525313684|ref|NM_001278789.1|	GORASP1	"golgi reassembly stacking protein 1, 65kDa"	GO:0000087(M phase of mitotic cell cycle)|GO:0000088(mitotic prophase)|GO:0000278(mitotic cell cycle)|GO:0005794(Golgi apparatus)|GO:0005829(cytosol)|GO:0007030(Golgi organization)|GO:0015031(protein transport)|GO:0016020(membrane)	chr3	39138089	39149854	-	CCCAATAGTGAATAAAAGTCACAAATTTAAGTTCAACACCCTAAGCAATTTCTCAAAGCC	NA	NA	NA	NA	NA
LNCA_23_P71419	13.32	P	13.1113	P	1.15563	0	mRNA	NM_006837	Agilent_HUMAN_G3V2	gi|38027922|ref|NM_006837.2|	COPS5	COP9 constitutive photomorphogenic homolog subunit 5 (Arabidopsis)	GO:0000338(protein deneddylation)|GO:0003713(transcription coactivator activity)|GO:0003743(translation initiation factor activity)|GO:0005515(protein binding)|GO:0005634(nucleus)|GO:0005730(nucleolus)|GO:0005737(cytoplasm)|GO:0005852(eukaryotic translation initiation factor 3 complex)|GO:0006366(transcription from RNA polymerase II promoter)|GO:0006412(translation)|GO:0006413(translational initi…	chr8	67955314	67974562	-	GAATACGTTGAGTTCTTCTAGCTTGCTTACTAATGCAGACTATACCACTGGTCAGGTCTT	NA	NA	NA	NA	NA
LNCA_33_P3881812	1.42334	A	1.90742	A	0.714949	0	mRNA	NA	Agilent_HUMAN_G3V2	-	IRGM	"immunity-related GTPase family, M"	"GO:0000139(Golgi membrane)|GO:0000166(nucleotide binding)|GO:0000421(autophagic vacuole membrane)|GO:0001891(phagocytic cup)|GO:0005525(GTP binding)|GO:0005794(Golgi apparatus)|GO:0005886(plasma membrane)|GO:0006914(autophagy)|GO:0006954(inflammatory response)|GO:0016817(hydrolase activity, acting on acid anhydrides)|GO:0030670(phagocytic vesicle membrane)|GO:0031410(cytoplasmic vesicle)|GO:0042…	chr5	150280199	150280258	+	CTAGCCAGTGCATATGACATATACTGGGTACTTAAGAAACGTTTGTTAAATGAATCATGA	NA	NA	NA	NA	NA
LNCA_33_P3284662	8.37721	P	8.50043	P	0.918139	0	mRNA	NM_153232	Agilent_HUMAN_G3V2	gi|63175651|ref|NM_153232.3|	EID2	EP300 interacting inhibitor of differentiation 2	"GO:0005515(protein binding)|GO:0005622(intracellular)|GO:0005634(nucleus)|GO:0005730(nucleolus)|GO:0007181(transforming growth factor beta receptor complex assembly)|GO:0007183(SMAD protein complex assembly)|GO:0007275(multicellular organismal development)|GO:0007517(muscle organ development)|GO:0017015(regulation of transforming growth factor beta receptor signaling pathway)|GO:0030154(cell dif…	chr19	40029446	40030838	-	ATCAGCGAAATCCTCACAGGGTGGACCTCGATATTTTAACCTTTACGATAGCTCTGACTG	NA	NA	NA	NA	NA
LNCA_23_P107693	4.90542	P	5.0448	P	0.907909	0	mRNA	NM_017652	Agilent_HUMAN_G3V2	ENST00000396150,ENST00000396154,ENST00000391702	ZNF586	zinc finger protein 586	"GO:0003676(nucleic acid binding)|GO:0003677(DNA binding)|GO:0005622(intracellular)|GO:0005634(nucleus)|GO:0006355(regulation of transcription, DNA-dependent)|GO:0008270(zinc ion binding)|GO:0046872(metal ion binding)"	chr19	58281019	58291984	+	GAATGCTAGCTTCTTTACATAAAAGAGTGCTCCCACTGAAGAAGTGCCTTTTGAGTGCAA	NA	NA	NA	NA	NA
LNCA_23_P74870	1.42502	A	1.37987	A	1.03179	0	mRNA	NM_025063	Agilent_HUMAN_G3V2	ENST00000367758	C1orf129	chromosome 1 open reading frame 129	GO:0005488(binding)	chr1	170904635	170967946	+	AAGTATATTGAGGGATAATTGGGTTTAATAAAGATGGTAGTTAACATCTGGGATCTAGGC	NA	NA	NA	NA	NA
LNCA_33_P3363071	7.45161	P	7.89804	P	0.733854	0	mRNA	NM_198510	Agilent_HUMAN_G3V2	gi|254039695|ref|NM_198510.2|	ITIH6	"inter-alpha-trypsin inhibitor heavy chain family, member 6"	GO:0004867(serine-type endopeptidase inhibitor activity)|GO:0005576(extracellular region)|GO:0030212(hyaluronan metabolic process)|GO:0030414(peptidase inhibitor activity)	chrX	54775331	54824673	-	CTGAATCATCTATGTATCCCCAGTGCCTCTCACATAATAGGTGCTTAGTAAATATTTGTT	NA	NA	NA	NA	NA
LNCA_33_P3761915	2.75725	A	2.9226	A	0.891711	0	mRNA	NA	Agilent_HUMAN_G3V2	-	IGKV1D-13	immunoglobulin kappa variable 1D-13	NA	NA	NA	NA	+	AGTGGACACTAAACCACTATAATGGGGGACTCCTCCAAGACTATCTTTAGACTAGCAAGC	NA	NA	NA	NA	NA
LNCA_23_P211797	10.7676	P	10.6668	P	1.07238	0	mRNA	NM_130837	Agilent_HUMAN_G3V2	ENST00000361150,ENST00000361828,ENST00000361715,ENST00000361510,ENST00000392438,ENST00000361908	OPA1	optic atrophy 1 (autosomal dominant)	GO:0000166(nucleotide binding)|GO:0000266(mitochondrial fission)|GO:0000287(magnesium ion binding)|GO:0003924(GTPase activity)|GO:0005515(protein binding)|GO:0005525(GTP binding)|GO:0005739(mitochondrion)|GO:0005741(mitochondrial outer membrane)|GO:0005743(mitochondrial inner membrane)|GO:0005758(mitochondrial intermembrane space)|GO:0006184(GTP catabolic process)|GO:0006915(apoptosis)|GO:0007005…	chr3	193310932	193415600	+	GTGCTTCCCAGCCTCACAATGTGGGAATTTGACATAGGATGAGAGTCAGAGTATAGGTTT	NA	NA	NA	NA	NA
LNCA_33_P3313456	4.2442	P	4.00401	P	1.18115	0	mRNA	NM_001098843	Agilent_HUMAN_G3V2	ENST00000378657,ENST00000378653	CXorf30	chromosome X open reading frame 30	NA	chrX	36246895	36403434	+	AACAGGGGTGTCTTCCACCATCAAGGGTGCTCCTTTGGTGAAGAATCAATAAAATTTTTT	NA	NA	NA	NA	NA
LNCA_24_P381962	12.1296	P	12.4222	P	0.816429	0	mRNA	NM_001030007	Agilent_HUMAN_G3V2	gi|71773009|ref|NM_001030007.1|,gi|71772941|ref|NM_001128.5|	AP1G1	"adaptor-related protein complex 1, gamma 1 subunit"	GO:0000139(Golgi membrane)|GO:0005215(transporter activity)|GO:0005515(protein binding)|GO:0005737(cytoplasm)|GO:0005765(lysosomal membrane)|GO:0005794(Golgi apparatus)|GO:0005829(cytosol)|GO:0006886(intracellular protein transport)|GO:0006892(post-Golgi vesicle-mediated transport)|GO:0006897(endocytosis)|GO:0008565(protein transporter activity)|GO:0016020(membrane)|GO:0016032(viral reproduction)…	chr16	71762904	71842976	-	GTGTTCCTATAAAGGCCCTTTTCTTTCTTAGTGTTGTAAGTTACATTTTCATTATGCCCC	NA	NA	NA	NA	NA
LNCA_33_P3241316	4.85244	P	4.42343	P	1.34631	0	mRNA	NM_213600	Agilent_HUMAN_G3V2	gi|281371375|ref|NM_213600.3|	PLA2G4F	"phospholipase A2, group IVF"	GO:0001516(prostaglandin biosynthetic process)|GO:0004622(lysophospholipase activity)|GO:0005737(cytoplasm)|GO:0005765(lysosomal membrane)|GO:0005829(cytosol)|GO:0008152(metabolic process)|GO:0009395(phospholipid catabolic process)|GO:0015908(fatty acid transport)|GO:0016020(membrane)|GO:0016042(lipid catabolic process)|GO:0016787(hydrolase activity)|GO:0031982(vesicle)|GO:0032587(ruffle membrane…	chr15	42433331	42448839	-	TGCAGGAGCTCGGCCTTCTAGACACTGTGACCTACCTGAGTGGGGTCTCTGGGTCTACCT	NA	NA	NA	NA	NA
LNCA_33_P3343428	9.98137	P	9.5284	P	1.36885	0	mRNA	NM_147686	Agilent_HUMAN_G3V2	gi|373938460|ref|NM_001164283.2|,gi|373938459|ref|NM_001164281.2|,gi|373938458|ref|NM_147686.3|	TRAF3IP2	TRAF3 interacting protein 2	GO:0005515(protein binding)|GO:0005575(cellular_component)|GO:0005622(intracellular)|GO:0035556(intracellular signal transduction)|GO:0043123(positive regulation of I-kappaB kinase/NF-kappaB cascade)	chr6	111876580	111927477	-	GGCCTTGTTCTGACAGCATTCTGGCTGAGGCTGGTCGGTAGCACTCCTGGCTGGTTTTTT	NA	NA	NA	NA	NA
LNCA_33_P3218960	10.882	P	10.0592	P	1.76886	0	mRNA	NM_021098	Agilent_HUMAN_G3V2	ENST00000234798,ENST00000358590,ENST00000348261,ENST00000564927	CACNA1H	"calcium channel, voltage-dependent, T type, alpha 1H subunit"	GO:0005244(voltage-gated ion channel activity)|GO:0005886(plasma membrane)|GO:0005891(voltage-gated calcium channel complex)|GO:0006810(transport)|GO:0006811(ion transport)|GO:0006936(muscle contraction)|GO:0007411(axon guidance)|GO:0007517(muscle organ development)|GO:0007520(myoblast fusion)|GO:0008016(regulation of heart contraction)|GO:0008332(low voltage-gated calcium channel activity)|GO:00…	chr16	1203240	1271772	+	AGCTTCTCAAGGGAGAGGGAGGGGGCGGAGCGGAATAAATAGTAACTTATTTAAGAAATG	NA	NA	NA	NA	NA
LNCA_33_P3211818	8.57379	P	8.85009	P	0.825705	0	mRNA	NM_001001890	Agilent_HUMAN_G3V2	gi|169790829|ref|NM_001754.4|,gi|169790826|ref|NM_001001890.2|	RUNX1	runt-related transcription factor 1	"GO:0003677(DNA binding)|GO:0003700(sequence-specific DNA binding transcription factor activity)|GO:0005509(calcium ion binding)|GO:0005515(protein binding)|GO:0005524(ATP binding)|GO:0005634(nucleus)|GO:0005730(nucleolus)|GO:0008134(transcription factor binding)|GO:0030097(hemopoiesis)|GO:0030099(myeloid cell differentiation)|GO:0030853(negative regulation of granulocyte differentiation)|GO:0030…	chr21	36160097	36260987	-	TTTCACCTGGACGTGCCAGCGGCATGACAACCCTCTCTGCAGAACTTTCCAGTCGACTCT	NA	NA	NA	NA	NA
LNCA_33_P3346635	5.98104	P	5.90216	P	1.0562	0	mRNA	NA	Agilent_HUMAN_G3V2	-	LOC100132244	uncharacterized LOC100132244	NA	chr7	197863	197922	+	TAGGAGTGCTTTGTCCATCTGGACAAGCTAGGCTTGGCTCACTGCCACCCCTCTTTGGTC	NA	NA	NA	NA	NA
LNCA_23_P215318	9.15547	P	9.1999	P	0.96967	0	mRNA	NM_014396	Agilent_HUMAN_G3V2	gi|114199474|ref|NM_014396.3|,gi|114199472|ref|NM_080631.3|	VPS41	vacuolar protein sorting 41 homolog (S. cerevisiae)	GO:0003674(molecular_function)|GO:0005515(protein binding)|GO:0005624(membrane fraction)|GO:0005769(early endosome)|GO:0005770(late endosome)|GO:0005798(Golgi-associated vesicle)|GO:0005829(cytosol)|GO:0005874(microtubule)|GO:0006886(intracellular protein transport)|GO:0008017(microtubule binding)|GO:0008150(biological_process)|GO:0008270(zinc ion binding)|GO:0016192(vesicle-mediated transport)|G…	chr7	38763542	38948800	-	AATTTCAGTGAAGTCATTTTGCTTCAGGGGTAAATTATCCTAGTTACCAAGTCCTATTTG	NA	NA	NA	NA	NA
LNCA_33_P3345255	8.21195	P	8.45085	P	0.84739	0	mRNA	NM_016506	Agilent_HUMAN_G3V2	gi|209693445|ref|NM_016506.5|,gi|209571546|ref|NM_018095.4|	KBTBD4	kelch repeat and BTB (POZ) domain containing 4	NA	chr11	47593748	47600521	-	GTAACTGTCACAAGAGGTATTAAGGTGCTGCTTACCAATTTGCAGTTTGTGTTGGCCTAA	NA	NA	NA	NA	NA
LNCA_21_P0000039	7.9649	P	7.63248	P	1.25912	0	mRNA	NM_001164234	Agilent_HUMAN_G3V2	gi|256017248|ref|NM_001164234.1|	DDHD2	DDHD domain containing 2	GO:0005737(cytoplasm)|GO:0005813(centrosome)|GO:0016042(lipid catabolic process)|GO:0016787(hydrolase activity)|GO:0046872(metal ion binding)	chr8	38089008	38096610	+	CAGCAGGACCTGATTATGCACTGCTATCTAGGTAGGGTCACTTATGGTTTTATAATATAT	NA	NA	NA	NA	NA
LNCA_33_P3420635	7.87435	P	7.44116	P	1.35021	0	mRNA	NM_001004708	Agilent_HUMAN_G3V2	ENST00000300127	OR4D6	"olfactory receptor, family 4, subfamily D, member 6"	GO:0004871(signal transducer activity)|GO:0004872(receptor activity)|GO:0004930(G-protein coupled receptor activity)|GO:0004984(olfactory receptor activity)|GO:0005886(plasma membrane)|GO:0016021(integral to membrane)|GO:0050896(response to stimulus)	chr11	59224433	59225378	+	TCATTACCCCCATGCTGAACCCCATCATCTATTCCCTGAGAAATCAAGAGATGAAGTCAG	NA	NA	NA	NA	NA
LNCA_24_P124370	10.6507	P	10.8776	P	0.854449	0	mRNA	NM_018222	Agilent_HUMAN_G3V2	ENST00000550549,ENST00000334956	PARVA	"parvin, alpha"	GO:0003779(actin binding)|GO:0005515(protein binding)|GO:0005737(cytoplasm)|GO:0005829(cytosol)|GO:0005886(plasma membrane)|GO:0005925(focal adhesion)|GO:0007155(cell adhesion)|GO:0015629(actin cytoskeleton)|GO:0030030(cell projection organization)|GO:0030054(cell junction)|GO:0034329(cell junction assembly)|GO:0060271(cilium morphogenesis)	chr11	12399025	12556903	+	GTCTATCTGCAGTAATTGAGGACCCATAAAATTTAGATAACTACATGTCTTTGCTCTTAG	NA	NA	NA	NA	NA
LNCA_23_P412476	4.80518	P	4.12748	P	1.59958	0	mRNA	NM_148903	Agilent_HUMAN_G3V2	ENST00000234142,ENST00000381483,ENST00000263834,ENST00000381486	GREB1	growth regulation by estrogen in breast cancer 1	GO:0016020(membrane)|GO:0016021(integral to membrane)	chr2	11680079	11728355	+	CACCTTTCCAGTGGTGGCCTCTGGAGAACCAGTGTCTGTTCCTGACAACTTGCTGAAAAT	NA	NA	NA	NA	NA
LNCA_23_P32233	9.34142	P	7.58878	P	3.36973	0	mRNA	NM_004235	Agilent_HUMAN_G3V2	gi|194248076|ref|NM_004235.4|	KLF4	Kruppel-like factor 4 (gut)	"GO:0000785(chromatin)|GO:0001010(sequence-specific DNA binding transcription factor recruiting transcription factor activity)|GO:0001085(RNA polymerase II transcription factor binding)|GO:0003677(DNA binding)|GO:0003690(double-stranded DNA binding)|GO:0003700(sequence-specific DNA binding transcription factor activity)|GO:0005622(intracellular)|GO:0005634(nucleus)|GO:0005667(transcription factor…	chr9	110247132	110252047	-	CGTTCCAGTGCCAAAAATGCGACCGAGCATTTTCCAGGTCGGACCACCTCGCCTTACACA	NA	NA	NA	NA	NA
LNCA_23_P27528	1.95053	A	2.0149	A	0.956362	0	mRNA	NM_000764	Agilent_HUMAN_G3V2	gi|15147329|ref|NM_000764.2|,gi|15147327|ref|NM_030589.2|	CYP2A7	"cytochrome P450, family 2, subfamily A, polypeptide 7"	GO:0005783(endoplasmic reticulum)|GO:0005789(endoplasmic reticulum membrane)|GO:0005792(microsome)|GO:0009055(electron carrier activity)|GO:0016020(membrane)|GO:0019825(oxygen binding)|GO:0020037(heme binding)|GO:0046872(metal ion binding)|GO:0070330(aromatase activity)	chr19	41381343	41388657	-	CATGAGTTTGGCCCGCAGGGTTAAAAAGGACACCAAGTTTCGGGATTTTTTCCTCCCTAA	NA	NA	NA	NA	NA
LNCA_23_P213518	11.3285	P	12.2267	P	0.536573	0	mRNA	NM_001042440	Agilent_HUMAN_G3V2	ENST00000443439,ENST00000437034,ENST00000309190,ENST00000325674,ENST00000359176,ENST00000395813,ENST00000395812	CAST	calpastatin	GO:0004866(endopeptidase inhibitor activity)|GO:0005515(protein binding)|GO:0010859(calcium-dependent cysteine-type endopeptidase inhibitor activity)|GO:0010951(negative regulation of endopeptidase activity)	chr5	95997860	96110385	+	GTTTAGAAAATGGGCTTTTCCAAAAGCAAACAAAGATAGGTTCCTCAGGTGACCAAAACT	NA	NA	NA	NA	NA
LNCA_24_P403561	10.1399	P	10.3716	P	0.851637	0	mRNA	NM_002334	Agilent_HUMAN_G3V2	gi|296923822|ref|NM_002334.3|	LRP4	low density lipoprotein receptor-related protein 4	GO:0001822(kidney development)|GO:0001942(hair follicle development)|GO:0004872(receptor activity)|GO:0005509(calcium ion binding)|GO:0005575(cellular_component)|GO:0005886(plasma membrane)|GO:0006897(endocytosis)|GO:0008104(protein localization)|GO:0009953(dorsal/ventral pattern formation)|GO:0009954(proximal/distal pattern formation)|GO:0016021(integral to membrane)|GO:0042475(odontogenesis of …	chr11	46878267	46940173	-	AGCACTGATTTACTCTGTAAAAAGCAAAATCTCTCTGTCCTAAACTAATGGAAGCGATTC	NA	NA	NA	NA	NA
LNCA_33_P3302075	2.54262	A	3.07328	A	0.692238	0	mRNA	NM_019076	Agilent_HUMAN_G3V2	ENST00000305208,ENST00000482026,ENST00000373409,ENST00000373414,ENST00000305139,ENST00000373424,ENST00000373426,ENST00000354728,ENST00000344644,ENST00000373450	UGT1A8	"UDP glucuronosyltransferase 1 family, polypeptide A8"	GO:0001972(retinoic acid binding)|GO:0004857(enzyme inhibitor activity)|GO:0005496(steroid binding)|GO:0005504(fatty acid binding)|GO:0005783(endoplasmic reticulum)|GO:0005789(endoplasmic reticulum membrane)|GO:0005792(microsome)|GO:0006631(fatty acid metabolic process)|GO:0008144(drug binding)|GO:0008152(metabolic process)|GO:0008202(steroid metabolic process)|GO:0009804(coumarin metabolic proce…	chr2	234526290	234681945	+	GGTGGGAAATAAGGTAAAATTTTGAACCATTCCCTAGTCATTTCCAAACTTGAAAACAGA	NA	NA	NA	NA	NA
LNCA_33_P3285275	1.62005	A	1.42698	A	1.14319	0	mRNA	NA	Agilent_HUMAN_G3V2	-	CACNB2	"calcium channel, voltage-dependent, beta 2 subunit"	GO:0005244(voltage-gated ion channel activity)|GO:0005245(voltage-gated calcium channel activity)|GO:0005246(calcium channel regulator activity)|GO:0005262(calcium channel activity)|GO:0005515(protein binding)|GO:0005887(integral to plasma membrane)|GO:0005891(voltage-gated calcium channel complex)|GO:0006810(transport)|GO:0006811(ion transport)|GO:0006816(calcium ion transport)|GO:0007268(synapt…	chr10	18787440	18787499	+	ATGTTTCACCTTGACATACCATTTCTTATTTCCTATTCATATGCCGTTTCTGTGAAGTAG	NA	NA	NA	NA	NA
LNCA_33_P3394833	10.5346	P	10.9039	P	0.774156	0	mRNA	NM_001040061	Agilent_HUMAN_G3V2	gi|300863131|ref|NM_001040061.2|	C3orf72	chromosome 3 open reading frame 72	NA	chr3	138666075	138672830	+	TGAGGGACATTTGTTTCCAGTTTTTGGATATCATAAATAAAGCTGCTGTGCACATTGTTG	NA	NA	NA	NA	NA
LNCA_33_P3211342	3.54373	A	2.32657	A	2.32489	0	mRNA	NA	Agilent_HUMAN_G3V2	-	NA	NA	NA	chr12	52822219	52822278	+	CCGCTGCTCTGCATCAGCAATGGCCGTTTGCAAGCTGGAACACTGTAAGGACAGGAGGAA	NA	NA	NA	NA	NA
LNCA_23_P145529	7.91136	P	4.69181	P	9.31499	0	mRNA	NM_181795	Agilent_HUMAN_G3V2	ENST00000368446,ENST00000354275,ENST00000258014,ENST00000392490,ENST00000368448,ENST00000368452,ENST00000392491	PKIB	"protein kinase (cAMP-dependent, catalytic) inhibitor beta"	GO:0004860(protein kinase inhibitor activity)|GO:0004862(cAMP-dependent protein kinase inhibitor activity)|GO:0006469(negative regulation of protein kinase activity)	chr6	122931376	123047518	+	ATGAAGGCTCATAATCTATCAAGAGTGCTGAATTTCTGCATGTTGAAAGACTTAGTGGTT	NA	NA	NA	NA	NA
LNCA_23_P117082	13.6096	P	13.5367	P	1.05181	0	mRNA	NM_015987	Agilent_HUMAN_G3V2	gi|300795334|ref|NM_015987.4|	HEBP1	heme binding protein 1	GO:0005488(binding)|GO:0005576(extracellular region)|GO:0005737(cytoplasm)|GO:0005739(mitochondrion)|GO:0005829(cytosol)|GO:0007623(circadian rhythm)|GO:0020037(heme binding)	chr12	13127798	13153243	-	AAGGGGGAAAATGTGATTTGTGCCTGATCTTTCATCTGTGATTCTTATAAGAGCTTTGTC	NA	NA	NA	NA	NA
LNCA_33_P3262670	4.94943	P	5.7943	P	0.556759	0	mRNA	NM_001173517	Agilent_HUMAN_G3V2	gi|291084574|ref|NM_001173517.1|	MAP7D3	MAP7 domain containing 3	GO:0005634(nucleus)|GO:0005730(nucleolus)|GO:0005737(cytoplasm)|GO:0005813(centrosome)|GO:0005819(spindle)|GO:0005856(cytoskeleton)	chrX	135295378	135333738	-	AGCCTTAGGGGTGTCACTCTTAAAATCGCATATTCAACAAACAAATGCCTTCTAAGTACT	NA	NA	NA	NA	NA
LNCA_21_P0001078	1.83987	A	3.01884	A	0.441665	0	mRNA	NA	Agilent_HUMAN_G3V2	-	XLOC_000624	NA	NA	chr1	234818464	234818523	+	GATTCAGACAAAGATATAACTACAGAATGCACATGACGGTTTTGTTAATACACCAAAAGG	NA	NA	NA	NA	NA
LNCA_23_P148879	1.42189	A	1.37784	A	1.031	0	mRNA	NM_000702	Agilent_HUMAN_G3V2	ENST00000447527,ENST00000361216	ATP1A2	"ATPase, Na+/K+ transporting, alpha 2 polypeptide"	"GO:0000166(nucleotide binding)|GO:0001504(neurotransmitter uptake)|GO:0002026(regulation of the force of heart contraction)|GO:0002087(regulation of respiratory gaseous exchange by neurological system process)|GO:0005391(sodium:potassium-exchanging ATPase activity)|GO:0005524(ATP binding)|GO:0005624(membrane fraction)|GO:0005737(cytoplasm)|GO:0005768(endosome)|GO:0005792(microsome)|GO:0005886(pl…	chr1	160085519	160113374	+	AGAAACATCTACAGGATCTTTATTGGTGACCTTTTGTAAGACATTAGTTTGAGGTACTAC	NA	NA	NA	NA	NA
LNCA_33_P3419562	1.42281	A	1.37919	A	1.0307	0	mRNA	NM_001004737	Agilent_HUMAN_G3V2	ENST00000427338,ENST00000332650	OR5K2	"olfactory receptor, family 5, subfamily K, member 2"	GO:0004871(signal transducer activity)|GO:0004872(receptor activity)|GO:0004930(G-protein coupled receptor activity)|GO:0004984(olfactory receptor activity)|GO:0005886(plasma membrane)|GO:0016021(integral to membrane)|GO:0050896(response to stimulus)	chr3	98216524	98217475	+	GCTTGAAGAAGGAGGTAATGATATACCAGCTGCTATTTTATTTACAATAGTAGTTCCCTT	NA	NA	NA	NA	NA
LNCA_23_P217277	1.4254	A	1.38036	A	1.03171	0	mRNA	NM_032539	Agilent_HUMAN_G3V2	ENST00000428560,ENST00000413937,ENST00000434188,ENST00000370490,ENST00000447897	SLITRK2	"SLIT and NTRK-like family, member 2"	GO:0007409(axonogenesis)|GO:0016020(membrane)|GO:0016021(integral to membrane)	chrX	144899346	144907360	+	CAGTGTTAATGGGGGACTTTGAAAATGTTTGGGAGATAGGATGAAGTCATGATTTTGCTT	NA	NA	NA	NA	NA
LNCA_23_P45294	13.0234	P	13.0041	P	1.01346	0	mRNA	NM_207318	Agilent_HUMAN_G3V2	ENST00000493442	FAM199X	"family with sequence similarity 199, X-linked"	NA	chrX	103411155	103440582	+	AAATTAATACACTGCAGCTTTGCCAAGGTCTGTGATATGGTTGTAACCTTTTAAAGACTA	NA	NA	NA	NA	NA
LNCA_23_P383325	5.25202	P	6.07302	P	0.566051	0	mRNA	NM_152775	Agilent_HUMAN_G3V2	gi|224586822|ref|NM_001145411.1|,gi|224586820|ref|NM_152775.3|	CCDC110	coiled-coil domain containing 110	GO:0005634(nucleus)|GO:0005730(nucleolus)|GO:0005737(cytoplasm)|GO:0005794(Golgi apparatus)|GO:0005886(plasma membrane)|GO:0043231(intracellular membrane-bounded organelle)	chr4	186366337	186392913	-	TTTGCTTTAAAAATTATGCACAGAATGGTTTGGTGCAGATAACTTAAGCTTTCTCAGCTG	NA	NA	NA	NA	NA
LNCA_23_P9443	10.9089	P	10.7239	P	1.13683	0	mRNA	NM_016520	Agilent_HUMAN_G3V2	gi|118498335|ref|NM_016520.2|	C9orf78	chromosome 9 open reading frame 78	GO:0005634(nucleus)|GO:0005730(nucleolus)|GO:0005737(cytoplasm)	chr9	132589563	132597572	-	TCGTGCCTACCAACATGGCTGTGAATTATGTGCAGCACAACAGATTTTATCATGAGGAGC	NA	NA	NA	NA	NA
LNCA_21_P0004120	3.25945	A	3.65087	P	0.76238	0	mRNA	NA	Agilent_HUMAN_G3V2	-	XLOC_004773	NA	NA	chr5	33424228	33440345	-	ATTTGAAATCAGAAGCGCAATAGGCATAACTTCAGCTCAAGATCCCAGAGGAAGAGGAGC	NA	NA	NA	NA	NA
LNCA_23_P102060	13.3253	P	12.3404	P	1.97913	0	mRNA	NM_006751	Agilent_HUMAN_G3V2	ENST00000409136,ENST00000409001,ENST00000320370,ENST00000431877	SSFA2	sperm specific antigen 2	GO:0003779(actin binding)|GO:0005737(cytoplasm)|GO:0005886(plasma membrane)	chr2	182756442	182795464	+	GTATCATCCAAATAATGGGGCCTATGACTTGAATGAATAGAAATGAATAAGCTGGTGTTT	NA	NA	NA	NA	NA
LNCA_32_P216872	10.9725	P	10.9781	P	0.996152	0	mRNA	NA	Agilent_HUMAN_G3V2	-	PDXDC2P	"pyridoxal-dependent decarboxylase domain containing 2, pseudogene"	GO:0016829(lyase activity)|GO:0016831(carboxy-lyase activity)|GO:0019752(carboxylic acid metabolic process)|GO:0030170(pyridoxal phosphate binding)	chr16	70010643	70010702	-	GTTGGTGGCGGTAATTTTGTCCATCAAATGAATATGTGTGAAAACATTCCCTTCTTCGGC	NA	NA	NA	NA	NA
LNCA_32_P113584	9.96237	P	9.18149	P	1.71818	0	mRNA	NM_015021	Agilent_HUMAN_G3V2	ENST00000369577	ZNF292	zinc finger protein 292	"GO:0003677(DNA binding)|GO:0005622(intracellular)|GO:0005634(nucleus)|GO:0006355(regulation of transcription, DNA-dependent)|GO:0008270(zinc ion binding)|GO:0045944(positive regulation of transcription from RNA polymerase II promoter)|GO:0046872(metal ion binding)"	chr6	87865268	87973406	+	GGGCCTTTTGGGTTTTATTGAATAGTTCATTTCACCTGTTTAAGACTTACTACCAATAAG	NA	NA	NA	NA	NA
LNCA_19_P00320885	8.16127	P	8.04653	P	1.08278	0	mRNA	NA	Agilent_HUMAN_G3V2	-	XLOC_007052	NA	NA	chr8	37188336	37188395	-	GCTGTTGCTGCCACCTACCTTCCCTGCTTTGGGAGGATACATTTTCTCCTCTTGCTTAGA	NA	NA	NA	NA	NA
LNCA_23_P429491	10.2091	P	10.1669	P	1.02965	0	mRNA	NM_145018	Agilent_HUMAN_G3V2	ENST00000329143,ENST00000533655,ENST00000528759	C11orf82	chromosome 11 open reading frame 82	GO:0005634(nucleus)|GO:0005737(cytoplasm)|GO:0006915(apoptosis)|GO:0007049(cell cycle)|GO:0007050(cell cycle arrest)	chr11	82612736	82645699	+	GCTTGGTCACCTGAATTGTTTTCATAAAAAGTCACCTGAACCCAATTCCTGAACTTTTAA	NA	NA	NA	NA	NA
LNCA_33_P3417339	7.44085	P	7.5443	P	0.930802	0	mRNA	NM_020859	Agilent_HUMAN_G3V2	ENST00000296043	SHROOM3	shroom family member 3	GO:0000902(cell morphogenesis)|GO:0001843(neural tube closure)|GO:0002066(columnar/cuboidal epithelial cell development)|GO:0003779(actin binding)|GO:0005737(cytoplasm)|GO:0005856(cytoskeleton)|GO:0005874(microtubule)|GO:0005912(adherens junction)|GO:0007389(pattern specification process)|GO:0008360(regulation of cell shape)|GO:0016324(apical plasma membrane)|GO:0030054(cell junction)|GO:0043296(…	chr4	77356252	77704405	+	AAACAGTGTAAAGAGGAAGGCCATACAGAGAACTGTCAGCTCTTCAGGATGTGAAGGCAA	NA	NA	NA	NA	NA
LNCA_24_P28295	9.58035	P	10.0473	P	0.723488	0	mRNA	NM_001243765	Agilent_HUMAN_G3V2	ENST00000367688,ENST00000392064,ENST00000489615,ENST00000347255,ENST00000367687,ENST00000325589	RABGAP1L	RAB GTPase activating protein 1-like	GO:0005096(GTPase activator activity)|GO:0005097(Rab GTPase activator activity)|GO:0005622(intracellular)|GO:0005634(nucleus)|GO:0005769(early endosome)|GO:0005794(Golgi apparatus)|GO:0017137(Rab GTPase binding)|GO:0032851(positive regulation of Rab GTPase activity)|GO:0032880(regulation of protein localization)	chr1	174769034	174964445	+	GGAGCCCTTATGAATGAAATCCAAGCTGCGAAAAACTCTTGGTTTAGCAAAACCCTGAAC	NA	NA	NA	NA	NA
LNCA_33_P3360216	9.15755	P	11.5367	P	0.192227	0	mRNA	NM_003509	Agilent_HUMAN_G3V2	gi|15718713|ref|NM_003509.2|	HIST1H2AI	"histone cluster 1, H2ai"	NA	chr6	27775976	27776445	+	TGGATTAGTTTGCAGCAACTCAATCCCAAAGGAACCAAAGGCTCTTTTCAGAGCCACCTA	NA	NA	NA	NA	NA
LNCA_33_P3216192	10.2096	P	10.1289	P	1.05752	0	mRNA	NA	Agilent_HUMAN_G3V2	-	NA	NA	NA	chr14	64034968	64035027	+	GTTACCCATGTACGTGTTACCGTTTTCAAAAATCTACAGTCAATGTGGATGAGAACTAAC	NA	NA	NA	NA	NA
LNCA_33_P3333272	3.19595	A	3.24407	A	0.967198	0	mRNA	NM_001204210	Agilent_HUMAN_G3V2	ENST00000550981,ENST00000374946,ENST00000421688,ENST00000586400	TMEM235	transmembrane protein 235	GO:0005198(structural molecule activity)|GO:0005783(endoplasmic reticulum)|GO:0005923(tight junction)|GO:0016020(membrane)|GO:0016021(integral to membrane)	chr17	76227390	76237068	+	TCAAAATAGGTAACACATGCCTGTCTGTCATAAACAGTACAAACGTGAGCAAACACTGTC	NA	NA	NA	NA	NA
LNCA_21_P0010738	3.28561	A	1.86052	A	2.68532	0	mRNA	NA	Agilent_HUMAN_G3V2	-	XLOC_l2_000604	NA	NA	chr1	209546823	209546882	+	AATGACACTTGAAACCGAGGGAATCTCAATGTCCACCTTGCATTTCCATGACCAGCAAGA	NA	NA	NA	NA	NA
LNCA_23_P201386	10.4833	P	11.021	P	0.688854	0	mRNA	NM_012137	Agilent_HUMAN_G3V2	gi|197313762|ref|NM_001134445.1|,gi|197313761|ref|NM_012137.3|	DDAH1	dimethylarginine dimethylaminohydrolase 1	GO:0000052(citrulline metabolic process)|GO:0003824(catalytic activity)|GO:0005737(cytoplasm)|GO:0005739(mitochondrion)|GO:0006525(arginine metabolic process)|GO:0006527(arginine catabolic process)|GO:0007263(nitric oxide mediated signal transduction)|GO:0016403(dimethylargininase activity)|GO:0016597(amino acid binding)|GO:0016787(hydrolase activity)|GO:0045429(positive regulation of nitric oxid…	chr1	85784167	85930889	-	TGATTGGTCTTTTCAGCTACTCTGAACAGATTACTAAGGCCATCTCCTCATCTCTAAGGG	NA	NA	NA	NA	NA
LNCA_21_P0010162	4.66597	P	5.03195	P	0.775941	0	mRNA	NA	Agilent_HUMAN_G3V2	-	XLOC_013929	NA	NA	chr21	37379819	37379878	+	CGTTTCAAAAGCAAAAGTCCCCTACCAGCCAGTGAAGCTACCTGATTTCTCAGTATCTTA	NA	NA	NA	NA	NA
LNCA_23_P115064	9.61569	P	9.45009	P	1.12163	0	mRNA	NM_001878	Agilent_HUMAN_G3V2	gi|315013541|ref|NM_001199723.1|,gi|315013540|ref|NM_001878.3|	CRABP2	cellular retinoic acid binding protein 2	"GO:0001972(retinoic acid binding)|GO:0005215(transporter activity)|GO:0005501(retinoid binding)|GO:0005634(nucleus)|GO:0005730(nucleolus)|GO:0005737(cytoplasm)|GO:0006355(regulation of transcription, DNA-dependent)|GO:0007165(signal transduction)|GO:0008289(lipid binding)|GO:0008544(epidermis development)|GO:0016918(retinal binding)|GO:0019841(retinol binding)|GO:0035115(embryonic forelimb morph…	chr1	156669399	156675459	-	CCCTACACCAACAAAGAGGAATGGCTGCAAGAGCCCAGATCACCCATTCCGGGTTCACTC	NA	NA	NA	NA	NA
LNCA_24_P942743	1.64182	A	1.43201	A	1.15654	0	mRNA	NM_003411	Agilent_HUMAN_G3V2	ENST00000449237,ENST00000155093,ENST00000383052,ENST00000431102	ZFY	"zinc finger protein, Y-linked"	"GO:0003677(DNA binding)|GO:0005622(intracellular)|GO:0005634(nucleus)|GO:0006355(regulation of transcription, DNA-dependent)|GO:0008270(zinc ion binding)|GO:0046872(metal ion binding)"	chrY	2803517	2850547	+	ACCATGTAATGGATTTTAAGAATCTGTTAGGCCTTCTTAGCCTTTATACATGTCCCTACC	NA	NA	NA	NA	NA
LNCA_24_P242581	1.43194	A	1.37956	A	1.03698	0	mRNA	NM_001011547	Agilent_HUMAN_G3V2	ENST00000236495,ENST00000438567	SLC5A9	"solute carrier family 5 (sodium/glucose cotransporter), member 9"	GO:0005215(transporter activity)|GO:0005886(plasma membrane)|GO:0006811(ion transport)|GO:0006814(sodium ion transport)|GO:0016021(integral to membrane)|GO:0055085(transmembrane transport)	chr1	48688356	48714316	+	TACCTCTCTATCTTTCTATTCTCACCAATAATCTCTTTGTTGCATGAATTTACCCAGGAG	NA	NA	NA	NA	NA
LNCA_24_P400573	5.59056	P	4.41886	P	2.25277	0	mRNA	NM_152468	Agilent_HUMAN_G3V2	ENST00000589691,ENST00000318430	TMC8	transmembrane channel-like 8	GO:0005783(endoplasmic reticulum)|GO:0005789(endoplasmic reticulum membrane)|GO:0016020(membrane)|GO:0016021(integral to membrane)	chr17	76126858	76139049	+	TTGGCATGTTTTGACTGGCAGGGCCTTCACCAACACCTATCTCTTCTACGGTGCGTACCG	NA	NA	NA	NA	NA
LNCA_33_P3345474	8.60563	P	8.49661	P	1.0785	0	mRNA	NA	Agilent_HUMAN_G3V2	ENST00000381051	NA	NA	NA	chr22	46501501	46501560	+	AGAACATTCCGTCACCACGAAACGAAGTTTGCCCAGGCCCTGCCTTCACCCTGGGAAAAC	NA	NA	NA	NA	NA
LNCA_23_P431381	8.32599	P	8.71922	P	0.761425	0	mRNA	NM_001134875	Agilent_HUMAN_G3V2	ENST00000354560,ENST00000392523,ENST00000392522,ENST00000334656,ENST00000392527,ENST00000329886	C14orf80	chromosome 14 open reading frame 80	NA	chr14	105957585	105965585	+	TTCCAAGGCCAGGTGGCCACAGGGACGATGCAGATGCAGAGCCCACGTCACATGCTCGCT	NA	NA	NA	NA	NA
LNCA_33_P3420900	1.43841	A	3.05675	A	0.325709	0	mRNA	NM_212555	Agilent_HUMAN_G3V2	gi|221136816|ref|NM_212555.2|	PATE2	prostate and testis expressed 2	GO:0005576(extracellular region)|GO:0005615(extracellular space)	chr11	125646027	125648714	-	TTTTCCTTGGATACACACTAACCCTGGTGTTTCTGTCCTTATAAGGCTGACTGCACCCTA	NA	NA	NA	NA	NA
LNCA_23_P101505	9.73019	P	8.88162	P	1.80072	0	mRNA	NM_144947	Agilent_HUMAN_G3V2	gi|262527288|ref|NM_001167605.1|,gi|262527287|ref|NM_001136032.2|,gi|21618356|ref|NM_144947.1|,gi|21618355|ref|NM_006853.2|	KLK11	kallikrein-related peptidase 11	GO:0004252(serine-type endopeptidase activity)|GO:0005576(extracellular region)|GO:0006508(proteolysis)|GO:0008233(peptidase activity)|GO:0008236(serine-type peptidase activity)	chr19	51525486	51530885	-	TCCTGGACTACAGGAGATGCTGTCACTTAATAATCAACCTGGGGTTCGAAATCAGTGAGA	NA	NA	NA	NA	NA
LNCA_21_P0007607	4.43385	P	5.59846	P	0.446084	0	mRNA	NA	Agilent_HUMAN_G3V2	-	XLOC_009837	NA	NA	chr12	93413629	93413688	+	ATTGTGTTATTTGGCCCTCACAGTCACCTTTTGAGCTAGGCACCAGTACCAGCTTTAAGA	NA	NA	NA	NA	NA
LNCA_33_P3266255	8.05838	P	6.80012	P	2.39208	0	mRNA	NM_018590	Agilent_HUMAN_G3V2	ENST00000374464,ENST00000374466	CSGALNACT2	chondroitin sulfate N-acetylgalactosaminyltransferase 2	"GO:0005794(Golgi apparatus)|GO:0008376(acetylgalactosaminyltransferase activity)|GO:0016020(membrane)|GO:0016021(integral to membrane)|GO:0016740(transferase activity)|GO:0030166(proteoglycan biosynthetic process)|GO:0030173(integral to Golgi membrane)|GO:0032580(Golgi cisterna membrane)|GO:0046872(metal ion binding)|GO:0047237(glucuronylgalactosylproteoglycan 4-beta-N-acetylgalactosaminyltransf…	chr10	43633892	43680754	+	TGGTGTATTTTGGTAAAGAAGGACTGTCTAAAGTCAAGTCTATCCTAGAATCTGTCACCA	NA	NA	NA	NA	NA
LNCA_23_P137814	12.879	P	12.6313	P	1.18725	0	mRNA	NM_004047	Agilent_HUMAN_G3V2	ENST00000498664,ENST00000236067,ENST00000532642,ENST00000472174	ATP6V0B	"ATPase, H+ transporting, lysosomal 21kDa, V0 subunit b"	"GO:0005215(transporter activity)|GO:0005773(vacuole)|GO:0005774(vacuolar membrane)|GO:0006811(ion transport)|GO:0006879(cellular iron ion homeostasis)|GO:0008286(insulin receptor signaling pathway)|GO:0010008(endosome membrane)|GO:0015078(hydrogen ion transmembrane transporter activity)|GO:0015991(ATP hydrolysis coupled proton transport)|GO:0015992(proton transport)|GO:0016020(membrane)|GO:00160…	chr1	44440319	44443972	+	TCACTTTTATTTATTGCTGGTTTTCCTGGGACAGCTGGAGCTGTGTCCCTTAGCCTTTCA	NA	NA	NA	NA	NA
LNCA_21_P0011967	1.47218	A	1.88087	A	0.753305	0	mRNA	NM_003014	Agilent_HUMAN_G3V2	gi|170784837|ref|NM_003014.3|	SFRP4	secreted frizzled-related protein 4	GO:0001944(vasculature development)|GO:0002092(positive regulation of receptor internalization)|GO:0005576(extracellular region)|GO:0005615(extracellular space)|GO:0005634(nucleus)|GO:0005737(cytoplasm)|GO:0007409(axonogenesis)|GO:0007420(brain development)|GO:0008285(negative regulation of cell proliferation)|GO:0008406(gonad development)|GO:0009725(response to hormone stimulus)|GO:0009790(embry…	chr7	37945534	37956525	-	GCAGAAGGATTTTTGTGATGAGAGGGGATTTTTGAAAAATCTAGAGAAGTAGCATATGGA	NA	NA	NA	NA	NA
LNCA_33_P3400057	2.02049	A	4.28549	P	0.20805	0	mRNA	NM_152634	Agilent_HUMAN_G3V2	ENST00000380600,ENST00000314720,ENST00000545566	TCEANC	transcription elongation factor A (SII) N-terminal and central domain containing	"GO:0003677(DNA binding)|GO:0005634(nucleus)|GO:0006351(transcription, DNA-dependent)|GO:0006357(regulation of transcription from RNA polymerase II promoter)|GO:0032784(regulation of transcription elongation, DNA-dependent)"	chrX	13671309	13683527	+	AATCAGTGTTCTCTTAACAGATAACCGGAGTGATACCTTTTATTTGTACAACCCTTTTGT	NA	NA	NA	NA	NA
LNCA_33_P3219745	5.08197	P	4.54994	P	1.44596	0	mRNA	NA	Agilent_HUMAN_G3V2	-	ILF2	"interleukin enhancer binding factor 2, 45kDa"	"GO:0003677(DNA binding)|GO:0003725(double-stranded RNA binding)|GO:0005515(protein binding)|GO:0005524(ATP binding)|GO:0005634(nucleus)|GO:0005730(nucleolus)|GO:0005737(cytoplasm)|GO:0006351(transcription, DNA-dependent)|GO:0006955(immune response)|GO:0016740(transferase activity)|GO:0030529(ribonucleoprotein complex)|GO:0045893(positive regulation of transcription, DNA-dependent)"	chr1	153639961	153640020	-	CTGTTTCTGGTCATGGGAACAGAACATAGCACTTGGATTAGGGGTTTAGGTATCTTTTTT	NA	NA	NA	NA	NA
LNCA_23_P64860	6.30061	P	6.54759	P	0.842657	0	mRNA	NM_003006	Agilent_HUMAN_G3V2	gi|331284237|ref|NM_001206609.1|,gi|331284235|ref|NM_003006.4|	SELPLG	selectin P ligand	GO:0005102(receptor binding)|GO:0005515(protein binding)|GO:0005624(membrane fraction)|GO:0005886(plasma membrane)|GO:0005887(integral to plasma membrane)|GO:0007155(cell adhesion)|GO:0007596(blood coagulation)|GO:0016021(integral to membrane)|GO:0050900(leukocyte migration)|GO:0050901(leukocyte tethering or rolling)|GO:0051635(bacterial cell surface binding)|GO:0071354(cellular response to inter…	chr12	109015679	109027670	-	CCCATCCCACACGCACTGCACTGCCATTGTCTTTTGGTTGCCATGGTCACCAAACAGGAA	NA	NA	NA	NA	NA
LNCA_23_P106835	11.8763	P	12.0711	P	0.873706	0	mRNA	NM_031885	Agilent_HUMAN_G3V2	gi|219842318|ref|NM_031885.3|	BBS2	Bardet-Biedl syndrome 2	GO:0005515(protein binding)|GO:0005737(cytoplasm)|GO:0005886(plasma membrane)|GO:0005932(microtubule basal body)|GO:0007288(sperm axoneme assembly)|GO:0008104(protein localization)|GO:0021756(striatum development)|GO:0021766(hippocampus development)|GO:0021987(cerebral cortex development)|GO:0030534(adult behavior)|GO:0031514(motile cilium)|GO:0032402(melanosome transport)|GO:0033365(protein loca…	chr16	56518258	56554008	-	TGGGGACAGCTTCTTCCTAGGTGAGGAAAATACAGGTCATGAAGTTCCTGGCAAAGATTT	NA	NA	NA	NA	NA
LNCA_23_P411188	6.26683	P	6.89795	P	0.645676	0	mRNA	NM_020402	Agilent_HUMAN_G3V2	gi|732662986|ref|NM_020402.3|,gi|732662979|ref|NM_001303035.1|,gi|732662975|ref|NM_001303034.1|	CHRNA10	"cholinergic receptor, nicotinic, alpha 10"	"GO:0004872(receptor activity)|GO:0004889(nicotinic acetylcholine-activated cation-selective channel activity)|GO:0005102(receptor binding)|GO:0005216(ion channel activity)|GO:0005230(extracellular ligand-gated ion channel activity)|GO:0005262(calcium channel activity)|GO:0005886(plasma membrane)|GO:0006811(ion transport)|GO:0007204(elevation of cytosolic calcium ion concentration)|GO:0007271(syn…	chr11	3686816	3692614	-	AGAATTGTTTGTGCTGGGTATTGGAGCTCTCAGTGGGGAGCACATGGGTTATAATGAGAA	NA	NA	NA	NA	NA
LNCA_33_P3394517	9.78653	P	8.87537	P	1.88056	0	mRNA	NM_015092	Agilent_HUMAN_G3V2	gi|219277632|ref|NM_015092.4|	SMG1	"smg-1 homolog, phosphatidylinositol 3-kinase-related kinase (C. elegans)"	"GO:0000166(nucleotide binding)|GO:0000184(nuclear-transcribed mRNA catabolic process, nonsense-mediated decay)|GO:0004672(protein kinase activity)|GO:0004674(protein serine/threonine kinase activity)|GO:0005515(protein binding)|GO:0005524(ATP binding)|GO:0005634(nucleus)|GO:0005737(cytoplasm)|GO:0005829(cytosol)|GO:0006281(DNA repair)|GO:0006406(mRNA export from nucleus)|GO:0006950(response to s…	chr16	18816174	18937726	-	TTCACCAGTGTTCAGCATGGCAGTCGTGCTTTAGCCACCAAAGACATGAGGAAATCACAG	NA	NA	NA	NA	NA
LNCA_32_P337442	1.59805	A	1.4233	A	1.12877	0	mRNA	NM_153714	Agilent_HUMAN_G3V2	gi|194353967|ref|NM_153714.2|	C10orf67	chromosome 10 open reading frame 67	NA	chr10	23605519	23633772	-	TGAAAAGCATTATCAACAGAATGAGGATAAGATGAGAAAATCCTTCAATCAGCAGTTAGC	NA	NA	NA	NA	NA
LNCA_24_P188071	16.8484	P	16.5	P	1.27315	0	mRNA	NM_032704	Agilent_HUMAN_G3V2	ENST00000301072,ENST00000541364	TUBA1C	"tubulin, alpha 1c"	GO:0000166(nucleotide binding)|GO:0003924(GTPase activity)|GO:0005198(structural molecule activity)|GO:0005525(GTP binding)|GO:0005737(cytoplasm)|GO:0005856(cytoskeleton)|GO:0005874(microtubule)|GO:0005881(cytoplasmic microtubule)|GO:0006457(protein folding)|GO:0007017(microtubule-based process)|GO:0007018(microtubule-based movement)|GO:0030705(cytoskeleton-dependent intracellular transport)|GO:0…	chr12	49658864	49667113	+	CACTCCTTTGTCTTGGAACTGTCTTATTTTTGTTCTGTAAATGTCTATTGCCGTAAATTG	NA	NA	NA	NA	NA
LNCA_23_P61398	14.9022	P	12.879	P	4.06502	0	mRNA	NM_001001852	Agilent_HUMAN_G3V2	ENST00000360612	PIM3	pim-3 oncogene	GO:0000166(nucleotide binding)|GO:0004674(protein serine/threonine kinase activity)|GO:0005524(ATP binding)|GO:0005737(cytoplasm)|GO:0006468(protein phosphorylation)|GO:0007049(cell cycle)|GO:0007346(regulation of mitotic cell cycle)|GO:0043066(negative regulation of apoptosis)|GO:0061179(negative regulation of insulin secretion involved in cellular response to glucose stimulus)	chr22	50354142	50357720	+	AGCCTGAGCGTTTAATTTATTCAGTACCTGTGTTTGTGTGAATGCGGTGTGTGCAGGCAT	NA	NA	NA	NA	NA
LNCA_23_P40025	14.4375	P	14.6371	P	0.870799	0	mRNA	NM_014764	Agilent_HUMAN_G3V2	ENST00000449723,ENST00000412716	DAZAP2	DAZ associated protein 2	GO:0005515(protein binding)|GO:0050699(WW domain binding)	chr12	51632507	51637717	+	TGTGTTCTGTACATGTGATGTTTGACTGTACCATTGACTGTTATGGAAGTTCAGCGTTGT	NA	NA	NA	NA	NA
LNCA_21_P0004162	1.43574	A	2.0917	A	0.634652	0	mRNA	NA	Agilent_HUMAN_G3V2	-	XLOC_004942	NA	NA	chr5	102581752	102581811	-	AAATTGGTTGCCAAACTGAGGCCTCAGAAATGAATGTGAAATAAACCTTCTCCTTCACAA	NA	NA	NA	NA	NA
LNCA_24_P177585	7.2669	P	8.70807	P	0.36827	0	mRNA	NM_182625	Agilent_HUMAN_G3V2	ENST00000381254,ENST00000317402	GEN1	"Gen homolog 1, endonuclease (Drosophila)"	GO:0003677(DNA binding)|GO:0004519(endonuclease activity)|GO:0005634(nucleus)|GO:0006281(DNA repair)|GO:0016787(hydrolase activity)|GO:0046872(metal ion binding)	chr2	17935176	17966632	+	CCCAGATTCAACAAAAAGTTCTCTGAGTTCTCTACAATGTCATAAGAAAGAAAACAACTC	NA	NA	NA	NA	NA
LNCA_33_P3222867	3.94762	P	3.91513	P	1.02278	0	mRNA	NA	Agilent_HUMAN_G3V2	-	THBS3	thrombospondin 3	GO:0003417(growth plate cartilage development)|GO:0005198(structural molecule activity)|GO:0005509(calcium ion binding)|GO:0005576(extracellular region)|GO:0007155(cell adhesion)|GO:0007160(cell-matrix adhesion)|GO:0008201(heparin binding)|GO:0043931(ossification involved in bone maturation)|GO:0048471(perinuclear region of cytoplasm)|GO:0060346(bone trabecula formation)	chr1	155175774	155175833	+	TATCAGGACTCAAGCCTCACCCTATTGTTTGGTACATGGGCTCCTAAAGCACCTTATAAG	NA	NA	NA	NA	NA
LNCA_21_P0013477	12.8175	P	12.6663	P	1.11054	0	mRNA	NA	Agilent_HUMAN_G3V2	-	XLOC_l2_014197	NA	NA	chr8	49297227	49297286	+	TGACAAAGATACAAATCTCTTAAGGAGGTGGACCCCAAGTTCCCGAGGAACATACGCTTT	NA	NA	NA	NA	NA
LNCA_23_P395582	1.89083	A	1.71114	A	1.13264	0	mRNA	NM_174900	Agilent_HUMAN_G3V2	ENST00000326866,ENST00000509524	ZFP42	zinc finger protein 42 homolog (mouse)	"GO:0003677(DNA binding)|GO:0003700(sequence-specific DNA binding transcription factor activity)|GO:0005622(intracellular)|GO:0005634(nucleus)|GO:0005737(cytoplasm)|GO:0006355(regulation of transcription, DNA-dependent)|GO:0007126(meiosis)|GO:0008270(zinc ion binding)|GO:0008584(male gonad development)|GO:0008585(female gonad development)|GO:0046872(metal ion binding)"	chr4	188916924	188926199	+	TATACTTCATGGTTCATGTCATAGCCCTAGAGAATGAAAAATTTGCAGTAGATAGTCAAT	NA	NA	NA	NA	NA
LNCERCC-00024_60	1.42091	A	1.37825	A	1.03001	0	mRNA	NA	Agilent_HUMAN_G3V2	-	NA	NA	NA	NA	NA	NA	+	CTAGGATGTAACTTGCGTTAGTTGCAGATTCGCTAGCCTAGTATGCCAAAGCTCCTCCGT	NA	NA	NA	NA	NA
LNCA_33_P3415345	7.92034	P	7.20082	P	1.64663	0	mRNA	NM_001135745	Agilent_HUMAN_G3V2	gi|209364522|ref|NM_001135745.1|,gi|209364519|ref|NM_020919.3|	ALS2	amyotrophic lateral sclerosis 2 (juvenile)	GO:0001701(in utero embryonic development)|GO:0001726(ruffle)|GO:0005085(guanyl-nucleotide exchange factor activity)|GO:0005087(Ran guanyl-nucleotide exchange factor activity)|GO:0005622(intracellular)|GO:0005737(cytoplasm)|GO:0005769(early endosome)|GO:0005792(microsome)|GO:0005813(centrosome)|GO:0005829(cytosol)|GO:0007032(endosome organization)|GO:0007409(axonogenesis)|GO:0008219(cell death)|G…	chr2	202624180	202645895	-	TGTCAGTTGGGTCTCATTACCACTGCCTTCCCAGTGACAAAGCCGCAAAAGGTAGAACAT	NA	NA	NA	NA	NA
LNCA_24_P61490	7.36626	P	8.02114	P	0.635128	0	mRNA	NM_003317	Agilent_HUMAN_G3V2	gi|31881814|ref|NM_003317.3|,gi|261244895|ref|NM_001079668.2|	NKX2-1	NK2 homeobox 1	"GO:0000122(negative regulation of transcription from RNA polymerase II promoter)|GO:0001764(neuron migration)|GO:0002016(regulation of blood volume by renin-angiotensin)|GO:0003677(DNA binding)|GO:0003700(sequence-specific DNA binding transcription factor activity)|GO:0003705(sequence-specific enhancer binding RNA polymerase II transcription factor activity)|GO:0005515(protein binding)|GO:000562…	chr14	36985603	36988903	-	CAGCCCTTCACATTTTTTATGGGCATTGACAAATCTGTGTATATTATTTGGCAGTTTGGT	NA	NA	NA	NA	NA
LNCA_23_P167081	9.02529	P	8.625	P	1.31977	0	mRNA	NM_005612	Agilent_HUMAN_G3V2	ENST00000309042	REST	RE1-silencing transcription factor	"GO:0000122(negative regulation of transcription from RNA polymerase II promoter)|GO:0000785(chromatin)|GO:0001046(core promoter sequence-specific DNA binding)|GO:0001047(core promoter binding)|GO:0001078(RNA polymerase II core promoter proximal region sequence-specific DNA binding transcription factor activity involved in negative regulation of transcription)|GO:0003677(DNA binding)|GO:0003682(c…	chr4	57774041	57802010	+	ATCCACAGCCATGAAGGAAGTGACCTAAGTGACAACATGTCAGAGGGTAGTGATGATTCT	NA	NA	NA	NA	NA
LNCA_23_P115932	1.44143	A	1.3865	A	1.03881	0	mRNA	NM_181840	Agilent_HUMAN_G3V2	ENST00000334549	KCNK18	"potassium channel, subfamily K, member 18"	GO:0005216(ion channel activity)|GO:0005267(potassium channel activity)|GO:0005886(plasma membrane)|GO:0006811(ion transport)|GO:0006813(potassium ion transport)|GO:0007268(synaptic transmission)|GO:0015269(calcium-activated potassium channel activity)|GO:0016021(integral to membrane)|GO:0071805(potassium ion transmembrane transport)	chr10	118956999	118969810	+	GTTGGTGCAAAACAGGCTGATTGACATATACAAAAATGTTATGCTATTCTTTGCAAAAGG	NA	NA	NA	NA	NA
LNCA_33_P3416634	3.75725	P	4.09096	P	0.793492	0	mRNA	NM_001135086	Agilent_HUMAN_G3V2	gi|205360904|ref|NM_001135086.1|	PRSS41	"protease, serine, 41"	GO:0004252(serine-type endopeptidase activity)|GO:0005886(plasma membrane)|GO:0006508(proteolysis)|GO:0008233(peptidase activity)|GO:0031225(anchored to membrane)|GO:0043229(intracellular organelle)	chr16	2848485	2855133	+	ATCAGTGTGTACTTCCACTGGATCCGGAGGGTGATGTCCCACAGTACACCCAGGCCAAAC	NA	NA	NA	NA	NA
LNCA_23_P82296	11.1481	P	10.9936	P	1.11302	0	mRNA	NM_005273	Agilent_HUMAN_G3V2	ENST00000393924,ENST00000431068,ENST00000393926,ENST00000427895,ENST00000419828,ENST00000424361,ENST00000436220,ENST00000451587,ENST00000303210	GNB2	"guanine nucleotide binding protein (G protein), beta polypeptide 2"	GO:0001664(G-protein-coupled receptor binding)|GO:0003924(GTPase activity)|GO:0004871(signal transducer activity)|GO:0005246(calcium channel regulator activity)|GO:0005515(protein binding)|GO:0005737(cytoplasm)|GO:0005886(plasma membrane)|GO:0006112(energy reserve metabolic process)|GO:0006184(GTP catabolic process)|GO:0007186(G-protein coupled receptor protein signaling pathway)|GO:0007204(eleva…	chr7	100271362	100276792	+	TGTGGGACATTGAGACAGGCCAGCAGACAGTGGGTTTTGCTGGACACAGTGGGGATGTGA	NA	NA	NA	NA	NA
LNCA_33_P3486059	5.07873	P	3.08617	A	3.97943	0	mRNA	NA	Agilent_HUMAN_G3V2	-	C1orf195	chromosome 1 open reading frame 195	NA	chr1	15496064	15496123	+	GCTCATTGCAGGGAGGAAGTTTGAGACATTTCAGCAACCTGATTAAAAGAATTTAAAAAA	NA	NA	NA	NA	NA
LNCA_33_P3366614	3.65892	A	3.5729	P	1.06144	0	mRNA	NA	Agilent_HUMAN_G3V2	-	NA	NA	NA	chr2	147021801	147021860	+	TTGGATCTATGAAGAAAATGATAAATTGTCATTTGATGAATGCACTTGGCCCTGGCAGTT	NA	NA	NA	NA	NA
LNCA_33_P3209209	3.46577	A	2.48819	A	1.96916	0	mRNA	NA	Agilent_HUMAN_G3V2	-	NA	NA	NA	chr17	80634024	80634083	+	TCAAAATGTGTGCACCTGCTGCCAGCAGTCCACGTCAGCTCAGCAAAGGCTCCAACTCCT	NA	NA	NA	NA	NA
LNCA_23_P13713	8.43267	P	7.80572	P	1.5443	0	mRNA	NM_006262	Agilent_HUMAN_G3V2	ENST00000532332,ENST00000257860	PRPH	peripherin	GO:0005198(structural molecule activity)|GO:0005882(intermediate filament)|GO:0043025(neuronal cell body)|GO:0045098(type III intermediate filament)|GO:0045104(intermediate filament cytoskeleton organization)	chr12	49688908	49692481	+	CCTGACACTTGATGTGACCTATGTGCTTCCCTTTTCATGTCCCGATAAGAAGCCAATGAT	NA	NA	NA	NA	NA
LNCA_23_P121082	11.8441	P	12.6994	P	0.552756	0	mRNA	NM_000158	Agilent_HUMAN_G3V2	gi|189458811|ref|NM_000158.3|	GBE1	"glucan (1,4-alpha-), branching enzyme 1"	"GO:0003844(1,4-alpha-glucan branching enzyme activity)|GO:0004553(hydrolase activity, hydrolyzing O-glycosyl compounds)|GO:0005829(cytosol)|GO:0005975(carbohydrate metabolic process)|GO:0005977(glycogen metabolic process)|GO:0005978(glycogen biosynthetic process)|GO:0006006(glucose metabolic process)|GO:0006091(generation of precursor metabolites and energy)|GO:0016757(transferase activity, tran…	chr3	81538849	81810950	-	TTGTCCACTAAGTATCTTGTTAAATGCCAGTATCTCAGTCTTTCTGAAGCCCTGAAATGG	NA	NA	NA	NA	NA
LNCA_23_P41987	10.4921	P	11.6885	P	0.436361	0	mRNA	NM_001496	Agilent_HUMAN_G3V2	gi|45593145|ref|NM_001496.3|	GFRA3	GDNF family receptor alpha 3	GO:0001764(neuron migration)|GO:0004872(receptor activity)|GO:0005102(receptor binding)|GO:0005737(cytoplasm)|GO:0005886(plasma membrane)|GO:0007165(signal transduction)|GO:0007399(nervous system development)|GO:0007422(peripheral nervous system development)|GO:0008046(axon guidance receptor activity)|GO:0009897(external side of plasma membrane)|GO:0019898(extrinsic to membrane)|GO:0031225(anchor…	chr5	137588068	137610253	-	CTTTCTGAGCCCTTCCTCTTGACTACCAGGATCACCAGAATCTAATAAGTTAGCCATTCT	NA	NA	NA	NA	NA
LNCA_33_P3302025	2.28968	A	1.40262	A	1.8494	0	mRNA	NM_052866	Agilent_HUMAN_G3V2	ENST00000276935,ENST00000380566,ENST00000380570,ENST00000327883,ENST00000380548	ADAMTSL1	ADAMTS-like 1	GO:0005576(extracellular region)|GO:0005578(proteinaceous extracellular matrix)|GO:0008233(peptidase activity)|GO:0008237(metallopeptidase activity)|GO:0008270(zinc ion binding)	chr9	18474078	18684952	+	ATCACCAGCTGGGAAGCACCGTCAAGGAAGATAACTGTGGGGTCTGCAACGGAGATGGGT	NA	NA	NA	NA	NA
LNCA_24_P142442	12.181	P	13.0504	P	0.547363	0	mRNA	NM_015584	Agilent_HUMAN_G3V2	gi|588480524|ref|NM_001290145.1|,gi|588480523|ref|NM_015584.4|	POLDIP2	"polymerase (DNA-directed), delta interacting protein 2"	GO:0005634(nucleus)|GO:0005739(mitochondrion)|GO:0042645(mitochondrial nucleoid)	chr17	26673653	26684612	-	GCTTTAGGTATGGATTGATGACTAAGTCAAGCTACTTCCTGAGCTTCTCTCAGATTTCCA	NA	NA	NA	NA	NA
LNCA_23_P46819	9.49551	P	9.02972	P	1.38108	0	mRNA	NM_033637	Agilent_HUMAN_G3V2	ENST00000408038,ENST00000393441,ENST00000370187	BTRC	beta-transducin repeat containing	"GO:0000209(protein polyubiquitination)|GO:0000278(mitotic cell cycle)|GO:0004842(ubiquitin-protein ligase activity)|GO:0005515(protein binding)|GO:0005634(nucleus)|GO:0005737(cytoplasm)|GO:0005829(cytosol)|GO:0006470(protein dephosphorylation)|GO:0006511(ubiquitin-dependent protein catabolic process)|GO:0007165(signal transduction)|GO:0008013(beta-catenin binding)|GO:0016032(viral reproduction)|…	chr10	103113789	103317078	+	TTTCCAACCAGCACAGCTGGCGCTCTTAGCTCCTGATTGGTTGTGTGTTTTATTAAGGAT	NA	NA	NA	NA	NA
LNCA_23_P218937	5.01238	P	4.39392	P	1.53523	0	mRNA	NM_032402	Agilent_HUMAN_G3V2	ENST00000308177	PCDHGC3	"protocadherin gamma subfamily C, 3"	GO:0005509(calcium ion binding)|GO:0005886(plasma membrane)|GO:0007155(cell adhesion)|GO:0007156(homophilic cell adhesion)|GO:0016020(membrane)|GO:0016021(integral to membrane)|GO:0016339(calcium-dependent cell-cell adhesion)	chr5	140855568	140858362	+	AGTGTTCGGAGTAATCATATTCAAAGTTTACAAGTGGAAGCAGTCTAGAGACCTATACCG	NA	NA	NA	NA	NA
LNCA_33_P3384617	7.18285	P	7.14134	P	1.02919	0	mRNA	NA	Agilent_HUMAN_G3V2	-	NA	NA	NA	chr18	14255484	14255543	+	AGAAGGATATGAGATTCGTGGGGTCAGGGACAGAATAATATGGTTTTTCTCTATGTCCCT	NA	NA	NA	NA	NA
LNCA_23_P350107	11.5864	P	10.5886	P	1.99692	0	mRNA	NM_030961	Agilent_HUMAN_G3V2	ENST00000306085	TRIM56	tripartite motif containing 56	GO:0004842(ubiquitin-protein ligase activity)|GO:0005622(intracellular)|GO:0005737(cytoplasm)|GO:0008270(zinc ion binding)|GO:0016874(ligase activity)|GO:0032608(interferon-beta production)|GO:0034340(response to type I interferon)|GO:0046872(metal ion binding)|GO:0051607(defense response to virus)|GO:0070534(protein K63-linked ubiquitination)	chr7	100728785	100733889	+	AGATTTCGAATGGGCAGTGAATGGCCTCTTCTGCCAGCCACAGGCAGGATGCTCCTTGAT	NA	NA	NA	NA	NA
LNCA_32_P161762	4.27358	P	4.15523	P	1.0855	0	mRNA	NM_004348	Agilent_HUMAN_G3V2	ENST00000359524,ENST00000371432,ENST00000371438	RUNX2	runt-related transcription factor 2	"GO:0000790(nuclear chromatin)|GO:0001503(ossification)|GO:0001649(osteoblast differentiation)|GO:0003677(DNA binding)|GO:0003700(sequence-specific DNA binding transcription factor activity)|GO:0005515(protein binding)|GO:0005524(ATP binding)|GO:0005634(nucleus)|GO:0005730(nucleolus)|GO:0006355(regulation of transcription, DNA-dependent)|GO:0045892(negative regulation of transcription, DNA-depend…	chr6	45518216	45518275	+	GCCCAGAATCCAGGTTAATACATGGAAACACGAAGCATTAGCAAAAGTAATAATTATACC	NA	NA	NA	NA	NA
LNCA_33_P3290687	10.5379	P	10.2624	P	1.21039	0	mRNA	NM_022365	Agilent_HUMAN_G3V2	gi|109715821|ref|NM_022365.3|	DNAJC1	"DnaJ (Hsp40) homolog, subfamily C, member 1"	"GO:0001671(ATPase activator activity)|GO:0003677(DNA binding)|GO:0005515(protein binding)|GO:0005634(nucleus)|GO:0005783(endoplasmic reticulum)|GO:0005789(endoplasmic reticulum membrane)|GO:0005792(microsome)|GO:0006355(regulation of transcription, DNA-dependent)|GO:0006417(regulation of translation)|GO:0006457(protein folding)|GO:0016020(membrane)|GO:0016021(integral to membrane)|GO:0031072(hea…	chr10	22045476	22292650	-	CGTAAGCTTTCACTAACTTTACATCCAGACAAGAATAAAGATGAAAATGCAGAAACTCAG	NA	NA	NA	NA	NA
LNCA_33_P3248539	5.13976	P	4.71893	P	1.3387	0	mRNA	NM_002297	Agilent_HUMAN_G3V2	ENST00000371781,ENST00000263598	LCN1	lipocalin 1	GO:0004869(cysteine-type endopeptidase inhibitor activity)|GO:0005215(transporter activity)|GO:0005488(binding)|GO:0005576(extracellular region)|GO:0006508(proteolysis)|GO:0050896(response to stimulus)|GO:0050909(sensory perception of taste)	chr9	138413283	138418386	+	AGAACAACCTGGAAGCCTTGGAGGACTTTGAGAAAGCTGCAGGAGCCCGTGGACTCAGCA	NA	NA	NA	NA	NA
LNCA_23_P109055	6.40015	P	6.77033	P	0.773685	0	mRNA	NM_033550	Agilent_HUMAN_G3V2	gi|41327714|ref|NM_033550.3|	TP53RK	TP53 regulating kinase	GO:0000166(nucleotide binding)|GO:0002039(p53 binding)|GO:0004674(protein serine/threonine kinase activity)|GO:0004713(protein tyrosine kinase activity)|GO:0005515(protein binding)|GO:0005524(ATP binding)|GO:0005634(nucleus)|GO:0006468(protein phosphorylation)|GO:0009103(lipopolysaccharide biosynthetic process)|GO:0016020(membrane)	chr20	45313003	45318276	-	GGTGAAGTGACTTGTGAAGACTGAAGTTTGATGAAGTCTGGTTTAAGGCACAGGTAAACT	NA	NA	NA	NA	NA
LNCA_32_P755542	11.39	P	11.7817	P	0.762207	0	mRNA	NM_138807	Agilent_HUMAN_G3V2	gi|548923770|ref|NM_138807.3|,gi|548923668|ref|NM_001284401.1|	TAMM41	"TAM41, mitochondrial translocator assembly and maintenance protein, homolog (S. cerevisiae)"	GO:0005739(mitochondrion)|GO:0015031(protein transport)|GO:0030150(protein import into mitochondrial matrix)|GO:0031314(extrinsic to mitochondrial inner membrane)	chr3	11831915	11888393	-	GGTGGCTGAGGAAAACATCCTGATTTTGCTTGCTTTTATATATGTTATGTGTAGATGAAT	NA	NA	NA	NA	NA
LNCA_24_P185314	11.7887	P	11.4041	P	1.3055	0	mRNA	NM_003826	Agilent_HUMAN_G3V2	ENST00000322897	NAPG	"N-ethylmaleimide-sensitive factor attachment protein, gamma"	GO:0005515(protein binding)|GO:0005624(membrane fraction)|GO:0005739(mitochondrion)|GO:0006461(protein complex assembly)|GO:0006886(intracellular protein transport)|GO:0006891(intra-Golgi vesicle-mediated transport)|GO:0006944(cellular membrane fusion)|GO:0016020(membrane)|GO:0016192(vesicle-mediated transport)|GO:0050821(protein stabilization)	chr18	10525872	10552766	+	TTTGTACATATGCAGAGTACGGTATTTCTGTATGGAATCTGCTTTATTCCTATTTTTCCC	NA	NA	NA	NA	NA
LNCA_33_P3227686	8.57767	P	9.93376	P	0.390638	0	mRNA	NM_207414	Agilent_HUMAN_G3V2	gi|148727310|ref|NM_207414.2|	FLJ43860	FLJ43860 protein	NA	chr8	142443928	142517330	-	CCCCCCACAGAGCTTGGTTGCATAACGTTTTTCCATTTGAAAGAAAGATCTAGATTCAAC	NA	NA	NA	NA	NA
LNCA_24_P361408	3.49857	A	4.14425	P	0.639192	0	mRNA	NM_173623	Agilent_HUMAN_G3V2	gi|195963417|ref|NM_001130918.1|,gi|195963415|ref|NM_173623.3|	TTLL6	"tubulin tyrosine ligase-like family, member 6"	GO:0004835(tubulin-tyrosine ligase activity)|GO:0005524(ATP binding)|GO:0005737(cytoplasm)|GO:0005856(cytoskeleton)|GO:0005929(cilium)|GO:0005932(microtubule basal body)|GO:0006464(protein modification process)|GO:0015631(tubulin binding)|GO:0016874(ligase activity)|GO:0018095(protein polyglutamylation)	chr17	46839592	46871686	-	GCGAAGCCCTTCAGTTCTCTACCCGATCTGAGGAATATCAATCTCAGCAGCTCGAAGTTG	NA	NA	NA	NA	NA
LNCA_24_P316305	7.87682	P	9.01985	P	0.452808	0	mRNA	NA	Agilent_HUMAN_G3V2	-	AQR	aquarius homolog (mouse)	"GO:0000398(nuclear mRNA splicing, via spliceosome)|GO:0003723(RNA binding)|GO:0005634(nucleus)|GO:0008380(RNA splicing)|GO:0071013(catalytic step 2 spliceosome)"	chr15	35147794	35147853	-	CACATGAATGAGGCTATAATGTAGAATTACCAGTGAATGTGACTAATGTTTTCTGACAAG	NA	NA	NA	NA	NA
LNCA_21_P0005623	1.64861	A	1.43411	A	1.1603	0	mRNA	NA	Agilent_HUMAN_G3V2	-	XLOC_007090	NA	NA	chr8	59168345	59168404	-	CAGTCAGGAAACAAAATTCTGATCTTTTGTTCTTGTTTACTTTCTATGGCAATGAAGCAG	NA	NA	NA	NA	NA
LNCA_33_P3261706	1.65379	A	1.43511	A	1.16367	0	mRNA	NA	Agilent_HUMAN_G3V2	-	NA	NA	NA	chr13	82857327	82857386	-	GCATGCATTAATGTTGCTTTTAAATTTCACCTATTAAACAGTTTTTGAAATAGAGTAAAA	NA	NA	NA	NA	NA
LNCA_33_P3274034	6.94453	P	6.5193	P	1.34279	0	mRNA	NA	Agilent_HUMAN_G3V2	ENST00000316024	WRAP53	"WD repeat containing, antisense to TP53"	GO:0003723(RNA binding)|GO:0005515(protein binding)|GO:0005634(nucleus)|GO:0005697(telomerase holoenzyme complex)|GO:0005730(nucleolus)|GO:0005737(cytoplasm)|GO:0015030(Cajal body)|GO:0032203(telomere formation via telomerase)|GO:0051973(positive regulation of telomerase activity)	chr17	7590675	7590734	+	AAGTTCAGTCAGGAGCTTACCCAATCCAGGGAAGCGTGTCACCGTCGTGGAAAGCACGCT	NA	NA	NA	NA	NA
LNCA_24_P68031	3.18111	A	1.37778	A	3.49024	0	mRNA	NA	Agilent_HUMAN_G3V2	-	C10orf118	chromosome 10 open reading frame 118	NA	chr10	115921976	115922034	-	GAATTCATTGGTTTAAAACATTAAAATTTAGAGAACAGAATAATTGATTATCGTTCAGTA	NA	NA	NA	NA	NA
LNCA_23_P252758	1.42044	A	2.13261	A	0.610401	0	mRNA	NM_000420	Agilent_HUMAN_G3V2	gi|17025233|ref|NM_000420.2|	KEL	"Kell blood group, metallo-endopeptidase"	GO:0004222(metalloendopeptidase activity)|GO:0005515(protein binding)|GO:0005886(plasma membrane)|GO:0006508(proteolysis)|GO:0008233(peptidase activity)|GO:0016021(integral to membrane)|GO:0042310(vasoconstriction)|GO:0046872(metal ion binding)	chr7	142638200	142659503	-	GGGACGTCAATGCTTACTATTCGGTATCTGACCATGTGGTAGTCTTTCCAGCTGGACTCC	NA	NA	NA	NA	NA
LNCA_33_P3390673	7.62651	P	8.00906	P	0.767078	0	mRNA	NA	Agilent_HUMAN_G3V2	-	NA	NA	NA	chr10	38711939	38711998	+	GAGATGACACTTCTGCTGTTCCCAATTCCAGCATTAATTGGATTAGTTATTTTATGAAGA	NA	NA	NA	NA	NA
LNCA_21_P0007832	2.97268	A	2.34406	A	1.54608	0	mRNA	NA	Agilent_HUMAN_G3V2	ENST00000424466	XLOC_009713	NA	NA	chr12	40924292	40924896	+	ACAAGAGGTGAAATAATCACAGATACTACTGAGGGCACCTCTGGCAAAGTTCTGGAACCT	NA	NA	NA	NA	NA
LNCA_33_P3489737	9.18083	P	9.24636	P	0.955591	0	mRNA	NM_020726	Agilent_HUMAN_G3V2	ENST00000511299,ENST00000502464,ENST00000380985	NLN	neurolysin (metallopeptidase M3 family)	GO:0004222(metalloendopeptidase activity)|GO:0005737(cytoplasm)|GO:0005739(mitochondrion)|GO:0005758(mitochondrial intermembrane space)|GO:0006508(proteolysis)|GO:0008233(peptidase activity)|GO:0046872(metal ion binding)	chr5	65018022	65125111	+	TCCTTCTTGTATCTTGAAGTTTTGTACTTGGGATTTCTGGACTGATAAATGAATCATCAC	NA	NA	NA	NA	NA
LNCA_32_P725218	9.4587	P	8.94671	P	1.42602	0	mRNA	NM_181725	Agilent_HUMAN_G3V2	ENST00000311506,ENST00000480046,ENST00000262432,ENST00000462662	METTL2A	methyltransferase like 2A	GO:0008168(methyltransferase activity)|GO:0016740(transferase activity)	chr17	60501245	60527454	+	TTCTTCAAAGAGCCTTGAACATAAAACACAGACACTTCCTGTGGAGGAGAATGTAACTCA	NA	NA	NA	NA	NA
LNCA_23_P418015	10.1991	P	10.2547	P	0.962244	0	mRNA	NM_014268	Agilent_HUMAN_G3V2	ENST00000589699,ENST00000538170,ENST00000300249,ENST00000436190,ENST00000413393	MAPRE2	"microtubule-associated protein, RP/EB family, member 2"	GO:0005737(cytoplasm)|GO:0005874(microtubule)|GO:0007049(cell cycle)|GO:0007067(mitosis)|GO:0007165(signal transduction)|GO:0008017(microtubule binding)|GO:0008283(cell proliferation)|GO:0015630(microtubule cytoskeleton)|GO:0051301(cell division)	chr18	32621323	32723432	+	ATAATTGCGAGGGAGAATCATGGTTCTGCAGTCTGGTGTAGACACTGGAATAACAGCACA	NA	NA	NA	NA	NA
LNCA_33_P3395310	7.41583	P	7.58359	P	0.890227	0	mRNA	NA	Agilent_HUMAN_G3V2	-	NA	NA	NA	chr4	54244058	54244117	-	GAGAGACAGAGACAGGAAGTTTCGTACCGCCATAGAGCCACTCTTCCTCCTCATCCCCTC	NA	NA	NA	NA	NA
LNCA_23_P156852	12.6606	P	12.7441	P	0.943723	0	mRNA	NM_206836	Agilent_HUMAN_G3V2	gi|45643118|ref|NM_006117.2|,gi|260275229|ref|NM_001166010.1|,gi|260274831|ref|NM_206836.2|	ECI2	enoyl-CoA delta isomerase 2	GO:0000062(fatty-acyl-CoA binding)|GO:0004165(dodecenoyl-CoA delta-isomerase activity)|GO:0005488(binding)|GO:0005739(mitochondrion)|GO:0005777(peroxisome)|GO:0005782(peroxisomal matrix)|GO:0009062(fatty acid catabolic process)|GO:0016853(isomerase activity)|GO:0043231(intracellular membrane-bounded organelle)	chr6	4115926	4135831	-	CTTCAGGGAAGATGGCTATCAGATGAATGCACAAATGCTGTGGTGAACTTCTTATCCAGA	NA	NA	NA	NA	NA
LNCA_23_P150018	11.9808	P	7.50972	P	22.1785	0	mRNA	NM_004419	Agilent_HUMAN_G3V2	ENST00000369583	DUSP5	dual specificity phosphatase 5	"GO:0000188(inactivation of MAPK activity)|GO:0001706(endoderm formation)|GO:0004725(protein tyrosine phosphatase activity)|GO:0005634(nucleus)|GO:0005654(nucleoplasm)|GO:0006470(protein dephosphorylation)|GO:0016787(hydrolase activity)|GO:0017017(MAP kinase tyrosine/serine/threonine phosphatase activity)|GO:0035335(peptidyl-tyrosine dephosphorylation)|GO:0045892(negative regulation of transcript…	chr10	112257624	112271302	+	TGGGAAAAGAGTTCTTCAGATCATAGACCAAAAAAGTCATACCTTCGAGGTGGTAGCAGT	NA	NA	NA	NA	NA
LNCA_33_P3351999	1.4979	A	1.40254	A	1.06834	0	mRNA	NA	Agilent_HUMAN_G3V2	-	NA	NA	NA	chr14	52043659	52043718	+	CAGAGGGGAGAGGATTACACATTTTAAAGCACTATGCAAATGTAAGGTGTTGTTATAATA	NA	NA	NA	NA	NA
LNCA_33_P3253209	1.5056	A	2.18313	A	0.625235	0	mRNA	NA	Agilent_HUMAN_G3V2	-	NA	NA	NA	chr13	21495866	21495925	-	ACTTTGGTTTTTCTCAACAGCCAGAGGATGTGCTGGGCTTTGATGTCTTCGATGCTGTTT	NA	NA	NA	NA	NA
LNCA_33_P3378920	13.4113	P	13.6768	P	0.831906	0	mRNA	NM_001198845	Agilent_HUMAN_G3V2	ENST00000500635,ENST00000412278,ENST00000409406,ENST00000530235,ENST00000398692,ENST00000408993,ENST00000310092,ENST00000514361	RBM14-RBM4	RBM14-RBM4 readthrough	NA	chr11	66384052	66413944	+	ACTGCTCCAGGGTCTCTTTTTGGTCCAAAGGCTAGACCTATAGAGTTGGATCACTTTTTT	NA	NA	NA	NA	NA
LNCA_23_P97221	8.40963	P	8.97477	P	0.675887	0	mRNA	NM_015911	Agilent_HUMAN_G3V2	ENST00000372502,ENST00000372504,ENST00000372506,ENST00000372507,ENST00000372508	ZNF691	zinc finger protein 691	GO:0003676(nucleic acid binding)|GO:0003677(DNA binding)|GO:0005622(intracellular)|GO:0005634(nucleus)|GO:0008270(zinc ion binding)|GO:0046872(metal ion binding)	chr1	43312243	43318146	+	CTGGCCTTTGAGGAAGTACTTATGAGATGGGTGTCACTGTCTGAAGGTTCTCCAAATTGT	NA	NA	NA	NA	NA
LNCA_33_P3341499	1.5681	A	1.41781	A	1.10979	0	mRNA	NM_003392	Agilent_HUMAN_G3V2	gi|371506361|ref|NM_003392.4|,gi|371502086|ref|NM_001256105.1|	WNT5A	"wingless-type MMTV integration site family, member 5A"	"GO:0000187(activation of MAPK activity)|GO:0001667(ameboidal cell migration)|GO:0001736(establishment of planar polarity)|GO:0001756(somitogenesis)|GO:0001837(epithelial to mesenchymal transition)|GO:0001843(neural tube closure)|GO:0001934(positive regulation of protein phosphorylation)|GO:0001938(positive regulation of endothelial cell proliferation)|GO:0001947(heart looping)|GO:0002053(positiv…	chr3	55499742	55521670	-	GCATCTTAGACCATTTTTATATGCAGTGTACAATTTGCTGGGCTAGAAATGAGATAAAGA	NA	NA	NA	NA	NA
LNCA_33_P3254606	11.615	P	11.7191	P	0.930339	0	mRNA	NM_001083961	Agilent_HUMAN_G3V2	ENST00000270301,ENST00000401500	WDR62	WD repeat domain 62	GO:0000922(spindle pole)|GO:0005634(nucleus)|GO:0005737(cytoplasm)|GO:0005856(cytoskeleton)|GO:0021987(cerebral cortex development)|GO:0022008(neurogenesis)	chr19	36545782	36596012	+	GCCCTGCTGCTTCTGAGGACTTAGGTATTTTAAGCGAATAAACTGACAGCTTTGAGGAAT	NA	NA	NA	NA	NA
LNCA_33_P3394993	4.58653	P	4.07858	P	1.42203	0	mRNA	NM_025170	Agilent_HUMAN_G3V2	gi|47578116|ref|NM_025170.4|	PREX2	"phosphatidylinositol-3,4,5-trisphosphate-dependent Rac exchange factor 2"	GO:0005085(guanyl-nucleotide exchange factor activity)|GO:0007186(G-protein coupled receptor protein signaling pathway)|GO:0030675(Rac GTPase activator activity)|GO:0030676(Rac guanyl-nucleotide exchange factor activity)|GO:0032855(positive regulation of Rac GTPase activity)|GO:0035023(regulation of Rho protein signal transduction)|GO:0035556(intracellular signal transduction)	chr8	68864602	69017654	+	TGCATTCCTGAGGACCTTCCTTCTCAAGAAATGCTCTTAGCAGAGAGGGCCCCTGTCTGA	NA	NA	NA	NA	NA
LNCA_24_P198178	1.63246	A	1.50931	A	1.08911	0	mRNA	NM_001033953	Agilent_HUMAN_G3V2	ENST00000533448,ENST00000324229,ENST00000523376	CALCA	calcitonin-related polypeptide alpha	"GO:0001935(endothelial cell proliferation)|GO:0001944(vasculature development)|GO:0001976(neurological system process involved in regulation of systemic arterial blood pressure)|GO:0001984(vasodilation of artery involved in baroreceptor response to increased systemic arterial blood pressure)|GO:0002027(regulation of heart rate)|GO:0002548(monocyte chemotaxis)|GO:0005102(receptor binding)|GO:0005…	chr11	14988214	14993832	-	TGGTGAAGAACAACTTTGTGCCCACCAATGTGGGTTCCAAAGCCTTTGGCAGGCGCCGCA	NA	NA	NA	NA	NA
LNCA_33_P3554318	6.87283	P	6.56443	P	1.23833	0	mRNA	NM_006458	Agilent_HUMAN_G3V2	gi|351721594|ref|NM_001248007.1|,gi|351721562|ref|NM_001248006.1|,gi|351721511|ref|NM_033278.3|,gi|351721355|ref|NM_006458.3|	TRIM3	tripartite motif containing 3	GO:0005515(protein binding)|GO:0005622(intracellular)|GO:0005737(cytoplasm)|GO:0005769(early endosome)|GO:0007399(nervous system development)|GO:0008022(protein C-terminus binding)|GO:0008270(zinc ion binding)|GO:0015031(protein transport)|GO:0046872(metal ion binding)	chr11	6469842	6495214	-	ACCACTGCTTTAAAGCCTATCGCTACCTCCAGTAGCTGTACAGAGGCCCTGCCTGGCTTG	NA	NA	NA	NA	NA
LNCA_33_P3470781	7.86291	P	7.04422	P	1.7638	0	mRNA	NM_020343	Agilent_HUMAN_G3V2	gi|315013589|ref|NM_020343.3|	RALGAPA2	"Ral GTPase activating protein, alpha subunit 2 (catalytic)"	GO:0005096(GTPase activator activity)|GO:0005622(intracellular)|GO:0005634(nucleus)|GO:0005737(cytoplasm)|GO:0005829(cytosol)|GO:0017123(Ral GTPase activator activity)|GO:0032859(activation of Ral GTPase activity)|GO:0046982(protein heterodimerization activity)|GO:0051056(regulation of small GTPase mediated signal transduction)	chr20	20370271	20693266	-	AATCATTATTTACCCAATGAAGAATCACATGTTCTTCATCGCGATAACGAAGAAACCTGA	NA	NA	NA	NA	NA
LNCA_33_P3343200	1.65207	A	1.43527	A	1.16215	0	mRNA	NA	Agilent_HUMAN_G3V2	-	NA	NA	NA	chr4	135567417	135567476	+	GCCTTACTCTAGTGCTTATTCTGTTCAAGCTACTGGTGTACTTCCTGCTATTGATGACAC	NA	NA	NA	NA	NA
LNCA_33_P3419012	3.88709	P	3.04462	A	1.79313	0	mRNA	NA	Agilent_HUMAN_G3V2	-	DLG2	"discs, large homolog 2 (Drosophila)"	GO:0004385(guanylate kinase activity)|GO:0005515(protein binding)|GO:0005624(membrane fraction)|GO:0005737(cytoplasm)|GO:0005886(plasma membrane)|GO:0010923(negative regulation of phosphatase activity)|GO:0014069(postsynaptic density)|GO:0030054(cell junction)|GO:0030165(PDZ domain binding)|GO:0030425(dendrite)|GO:0043025(neuronal cell body)|GO:0043113(receptor clustering)|GO:0045161(neuronal ion…	chr11	83191436	83191495	-	TGCTTGGTATCTCTTTAATTTGCTGTGCTGTTCTTGCAGAACATGTTTCTTCTAATGCCA	NA	NA	NA	NA	NA
LNCA_21_P0006566	6.60904	P	6.79713	P	0.877769	0	mRNA	NA	Agilent_HUMAN_G3V2	-	XLOC_008033	NA	NA	chrX	102219220	102219279	+	TTGTGTTAAGGGGTAGGGGAAGAGCAAGTGAAGGATGCAGATTAATTTCTATTTAGGAAT	NA	NA	NA	NA	NA
LNCA_33_P3377130	8.1145	P	7.45335	P	1.58134	0	mRNA	NM_005923	Agilent_HUMAN_G3V2	gi|21536459|ref|NM_005923.3|	MAP3K5	mitogen-activated protein kinase kinase kinase 5	GO:0000165(MAPKKK cascade)|GO:0000166(nucleotide binding)|GO:0000186(activation of MAPKK activity)|GO:0000287(magnesium ion binding)|GO:0004672(protein kinase activity)|GO:0004674(protein serine/threonine kinase activity)|GO:0004709(MAP kinase kinase kinase activity)|GO:0005515(protein binding)|GO:0005524(ATP binding)|GO:0005737(cytoplasm)|GO:0006919(activation of caspase activity)|GO:0007254(JNK…	chr6	136878186	137113656	-	AATCATAACATCAAGCCGCACTGGATGTTTGCCTTAGACAGTATCATTCGGAAGGCGGTA	NA	NA	NA	NA	NA
LNCA_23_P207614	12.1333	P	12.0495	P	1.05978	0	mRNA	NM_014680	Agilent_HUMAN_G3V2	gi|345842405|ref|NM_014680.3|	KIAA0100	KIAA0100	GO:0005576(extracellular region)	chr17	26941457	26972177	-	CGAGGATTTGTGGGTGTCAGAGCCCATAGGCATCACTCTTCAGCACCTGGTCTGTTCGCT	NA	NA	NA	NA	NA
LNCA_23_P52311	7.59842	P	6.89255	P	1.63113	0	mRNA	NM_006951	Agilent_HUMAN_G3V2	ENST00000351396,ENST00000369839	TAF5	"TAF5 RNA polymerase II, TATA box binding protein (TBP)-associated factor, 100kDa"	"GO:0003700(sequence-specific DNA binding transcription factor activity)|GO:0004402(histone acetyltransferase activity)|GO:0005515(protein binding)|GO:0005634(nucleus)|GO:0005654(nucleoplasm)|GO:0005669(transcription factor TFIID complex)|GO:0005730(nucleolus)|GO:0006352(transcription initiation, DNA-dependent)|GO:0006355(regulation of transcription, DNA-dependent)|GO:0006366(transcription from R…	chr10	105127723	105148822	+	TGGTTTGATGGTTGGAGAATTAAAAGGGCACACTGATACAGTCTGTTCACTTAGGTTTAG	NA	NA	NA	NA	NA
LNCA_23_P158708	1.42067	A	1.37882	A	1.02943	0	mRNA	NM_005215	Agilent_HUMAN_G3V2	ENST00000442544	DCC	deleted in colorectal carcinoma	GO:0001975(response to amphetamine)|GO:0003713(transcription coactivator activity)|GO:0004872(receptor activity)|GO:0004888(transmembrane receptor activity)|GO:0005042(netrin receptor activity)|GO:0005515(protein binding)|GO:0005829(cytosol)|GO:0005886(plasma membrane)|GO:0006915(apoptosis)|GO:0006917(induction of apoptosis)|GO:0007275(multicellular organismal development)|GO:0007409(axonogenesis…	chr18	49866541	51062273	+	CATCACAGGCTCAGCCTTTTAACATGTATTTCTGAATGGATGAGGTGAATTTTCCGGGAA	NA	NA	NA	NA	NA
LNCA_33_P3299560	6.89542	P	8.39575	P	0.353473	0	mRNA	NA	Agilent_HUMAN_G3V2	-	LEKR1	"leucine, glutamate and lysine rich 1"	NA	chr3	156545390	156545449	+	GATTAGCCGTGATGTGCATCAAAGTCTAGTTGAATGCCTAATAAAATTGTTGTCTTTCTG	NA	NA	NA	NA	NA
LNCA_21_P0004049	2.31782	A	1.38148	A	1.91367	0	mRNA	NA	Agilent_HUMAN_G3V2	-	XLOC_004524	NA	NA	chr5	117523230	117523289	+	CATTTTGAACTGGCTCCAGCAATCTACTCAGAGTTGACCTCAGAGCAAAAAATTGAAGTG	NA	NA	NA	NA	NA
LNCA_24_P271527	13.6115	P	12.8863	P	1.65315	0	mRNA	NM_014876	Agilent_HUMAN_G3V2	gi|215598711|ref|NM_014876.5|	JOSD1	Josephin domain containing 1	GO:0006508(proteolysis)|GO:0008233(peptidase activity)|GO:0008242(omega peptidase activity)	chr22	39081547	39096459	-	AAACATTTCAGGGCTGGTTTCTCTGTTCATATCCAATTCTGGTGCTTAGGAACAGGGACC	NA	NA	NA	NA	NA
LNCA_21_P0009592	1.44021	A	1.38671	A	1.03778	0	mRNA	NA	Agilent_HUMAN_G3V2	-	XLOC_012898	NA	NA	chr18	75701865	75702102	-	CTGTCAGAGGTGTGGATAAAGTTAAAATATTTAACCTTCTCATGTAAACATAAGAGCCTG	NA	NA	NA	NA	NA
LNCA_23_P256172	13.375	P	14.9128	P	0.344409	0	mRNA	NM_199069	Agilent_HUMAN_G3V2	ENST00000451378,ENST00000395458,ENST00000326925,ENST00000326912	NDUFAF3	"NADH dehydrogenase (ubiquinone) 1 alpha subcomplex, assembly factor 3"	GO:0005515(protein binding)|GO:0005634(nucleus)|GO:0005739(mitochondrion)|GO:0005743(mitochondrial inner membrane)|GO:0016020(membrane)|GO:0032981(mitochondrial respiratory chain complex I assembly)	chr3	49059073	49060926	+	TGACCTGCTGACTGCACTCTGCCAGGCTTCCCAATGCTTTCACTCTTATCTACCCTTTGG	NA	NA	NA	NA	NA
LNCA_33_P3795707	6.31527	P	5.98685	P	1.25563	0	mRNA	NA	Agilent_HUMAN_G3V2	-	SNORA16B	"small nucleolar RNA, H/ACA box 16B"	NA	chr1	212526767	212526826	+	TTAACAAGCTCATGAGATCATCATAGAAGTCTGCCAACCAAAGGAGCCTGCTACATTTTT	NA	NA	NA	NA	NA
LNCA_33_P3361067	4.55696	P	5.18534	P	0.646903	0	mRNA	NM_004827	Agilent_HUMAN_G3V2	gi|62526032|ref|NM_004827.2|,gi|383792175|ref|NM_001257386.1|	ABCG2	"ATP-binding cassette, sub-family G (WHITE), member 2"	"GO:0000166(nucleotide binding)|GO:0005215(transporter activity)|GO:0005515(protein binding)|GO:0005524(ATP binding)|GO:0005886(plasma membrane)|GO:0006810(transport)|GO:0006879(cellular iron ion homeostasis)|GO:0008559(xenobiotic-transporting ATPase activity)|GO:0015232(heme transporter activity)|GO:0015886(heme transport)|GO:0016021(integral to membrane)|GO:0016887(ATPase activity)|GO:0042493(r…	chr4	89011415	89080011	-	GTCCCTTACAGTTCTCTATATATACCCTTCCCTTATTACACAGAGAGAAATATCTATCTA	NA	NA	NA	NA	NA
LNCA_23_P46333	11.6841	P	11.0984	P	1.50079	0	mRNA	NM_007358	Agilent_HUMAN_G3V2	ENST00000370303,ENST00000370298,ENST00000540243,ENST00000545708	MTF2	metal response element binding transcription factor 2	GO:0003677(DNA binding)|GO:0005634(nucleus)|GO:0005737(cytoplasm)|GO:0008270(zinc ion binding)|GO:0046872(metal ion binding)	chr1	93544791	93604638	+	AGAGCACTCCAGACTCAGAACTCAGAAATTGTAAAAGATGATGAAGGCAAAGAAGATTAT	NA	NA	NA	NA	NA
LNCA_23_P125303	1.50842	A	1.40581	A	1.07371	0	mRNA	NM_001555	Agilent_HUMAN_G3V2	gi|283436132|ref|NM_001170962.1|,gi|283436130|ref|NM_001170961.1|,gi|283436128|ref|NM_001555.4|	IGSF1	"immunoglobulin superfamily, member 1"	"GO:0004872(receptor activity)|GO:0005515(protein binding)|GO:0005576(extracellular region)|GO:0006355(regulation of transcription, DNA-dependent)|GO:0007165(signal transduction)|GO:0016020(membrane)|GO:0016021(integral to membrane)|GO:0048186(inhibin beta-A binding)|GO:0048187(inhibin beta-B binding)"	chrX	130407482	130423403	-	GTTCTAGAACATGATGGAGAAGAAGCACCTCAGCAGTTTTCAGAGGATGGAGACTTTGTC	NA	NA	NA	NA	NA
LNCA_23_P130259	2.46667	A	1.40715	A	2.08424	0	mRNA	NM_000180	Agilent_HUMAN_G3V2	ENST00000254854	GUCY2D	"guanylate cyclase 2D, membrane (retina-specific)"	"GO:0000166(nucleotide binding)|GO:0004383(guanylate cyclase activity)|GO:0004672(protein kinase activity)|GO:0004872(receptor activity)|GO:0005524(ATP binding)|GO:0005525(GTP binding)|GO:0005640(nuclear outer membrane)|GO:0005886(plasma membrane)|GO:0005887(integral to plasma membrane)|GO:0006182(cGMP biosynthetic process)|GO:0007168(receptor guanylyl cyclase signaling pathway)|GO:0007601(visual…	chr17	7905987	7923658	+	ATCTCTACACACTCTTTGATGCCATCATTGGTTCCCACGATGTCTACAAGGTGGAGACAA	NA	NA	NA	NA	NA
LNCA_33_P3317543	5.21611	P	5.69098	P	0.719536	0	mRNA	NM_173537	Agilent_HUMAN_G3V2	ENST00000418185,ENST00000312575	GTF2IRD2	GTF2I repeat domain containing 2	"GO:0003677(DNA binding)|GO:0005622(intracellular)|GO:0005634(nucleus)|GO:0006355(regulation of transcription, DNA-dependent)|GO:0008270(zinc ion binding)"	chr7	74508346	74565623	+	AACAAAATACTGCTCCCAGTTAAAGGATTCCCAGTGGGATTCTGTACTCCACATCGCAAC	NA	NA	NA	NA	NA
LNCA_23_P376799	11.6399	P	11.7119	P	0.951343	0	mRNA	NM_015262	Agilent_HUMAN_G3V2	ENST00000311663,ENST00000359860,ENST00000374362,ENST00000537517,ENST00000540872,ENST00000336378,ENST00000399339,ENST00000282633,ENST00000314664,ENST00000351071,ENST00000355876	FAM21C	"family with sequence similarity 21, member C"	"GO:0005515(protein binding)|GO:0005769(early endosome)|GO:0005886(plasma membrane)|GO:0006810(transport)|GO:0031901(early endosome membrane)|GO:0042147(retrograde transport, endosome to Golgi)|GO:0071203(WASH complex)"	chr10	46222647	46288412	+	TACTAGAACAGCTAGCTCATCTTTTACCCAATGTACTTAGTATTTTTCTGCACTGGTTTA	NA	NA	NA	NA	NA
LNCA_24_P281801	9.18747	P	8.80553	P	1.3031	0	mRNA	NM_001137608	Agilent_HUMAN_G3V2	gi|212549575|ref|NM_001137608.1|	ZNF732	zinc finger protein 732	"GO:0003677(DNA binding)|GO:0005622(intracellular)|GO:0005634(nucleus)|GO:0006355(regulation of transcription, DNA-dependent)|GO:0008270(zinc ion binding)|GO:0046872(metal ion binding)"	chr4	264463	289944	-	GTCCTCAGTTCTGAATGAACATAAGAGAATTCATACTGGAGAGAAGCCCTACAAATGTGA	NA	NA	NA	NA	NA
LNCA_23_P136310	2.49984	A	1.88749	A	1.52875	0	mRNA	NM_001007471	Agilent_HUMAN_G3V2	gi|154091319|ref|NM_020952.4|,gi|154091317|ref|NM_206944.3|,gi|154091315|ref|NM_206945.3|,gi|154091313|ref|NM_001007471.2|,gi|154091311|ref|NM_024971.5|,gi|154091309|ref|NM_206947.3|,gi|154091307|ref|NM_206946.3|	TRPM3	"transient receptor potential cation channel, subfamily M, member 3"	GO:0004872(receptor activity)|GO:0005261(cation channel activity)|GO:0005262(calcium channel activity)|GO:0006812(cation transport)|GO:0016020(membrane)|GO:0016021(integral to membrane)|GO:0055085(transmembrane transport)	chr9	73149965	73736514	-	TTATGCCAACTTTGGGGTGCCTGTAAAAACAGCAGAATACACAAGTATTACAGACTGTAT	NA	NA	NA	NA	NA
LNCA_23_P333138	5.85956	P	5.46284	P	1.31651	0	mRNA	NM_015026	Agilent_HUMAN_G3V2	ENST00000393630	MON2	MON2 homolog (S. cerevisiae)	GO:0005086(ARF guanyl-nucleotide exchange factor activity)|GO:0005488(binding)|GO:0005737(cytoplasm)|GO:0006895(Golgi to endosome transport)|GO:0015031(protein transport)	chr12	62860596	62991363	+	TTTGGCAGATAAGCTAATCTTGTATAAAGCATCACATTTTACTATGCTTAGTGTTCCTGG	NA	NA	NA	NA	NA
LNCA_23_P373584	1.43213	A	1.37951	A	1.03715	0	mRNA	NM_139167	Agilent_HUMAN_G3V2	gi|94721264|ref|NM_139167.2|	SGCZ	"sarcoglycan, zeta"	GO:0005737(cytoplasm)|GO:0005856(cytoskeleton)|GO:0007010(cytoskeleton organization)|GO:0016012(sarcoglycan complex)|GO:0016021(integral to membrane)|GO:0016044(cellular membrane organization)|GO:0042383(sarcolemma)|GO:0046716(muscle cell homeostasis)|GO:0055001(muscle cell development)	chr8	13947372	15095792	-	CTACATTCTGAAAGCACAATTTTCCATTCATCTTTTTGGATGTAAACTTTTATCCCCGAC	NA	NA	NA	NA	NA
LNCA_33_P3244433	4.99952	P	4.60601	P	1.31359	0	mRNA	NA	Agilent_HUMAN_G3V2	-	FAM188B	"family with sequence similarity 188, member B"	NA	chr7	30898685	30898744	+	ATTCAGGTTGTTGCAATGTCCCATCCTTTAGGAGGTCAGCCTTCGGGCCACCCAGCAACC	NA	NA	NA	NA	NA
LNCA_21_P0000146	7.68647	P	7.41286	P	1.20883	0	mRNA	NM_001199900	Agilent_HUMAN_G3V2	gi|315630392|ref|NM_001199900.1|	PDK2	"pyruvate dehydrogenase kinase, isozyme 2"	GO:0000155(two-component sensor activity)|GO:0000166(nucleotide binding)|GO:0004672(protein kinase activity)|GO:0004740(pyruvate dehydrogenase (acetyl-transferring) kinase activity)|GO:0005524(ATP binding)|GO:0005634(nucleus)|GO:0005730(nucleolus)|GO:0005737(cytoplasm)|GO:0005739(mitochondrion)|GO:0005759(mitochondrial matrix)|GO:0005975(carbohydrate metabolic process)|GO:0006006(glucose metaboli…	chr17	48172638	48183735	+	GAGTCTTTGAATAGTTACTCCAGTAACTATGGAGTTAATGGCTCCAACATGGAAAAATAA	NA	NA	NA	NA	NA
LNCA_33_P3305620	6.01776	P	5.7199	P	1.22931	0	mRNA	NM_001184717	Agilent_HUMAN_G3V2	ENST00000461166	TIPARP	TCDD-inducible poly(ADP-ribose) polymerase	"GO:0001570(vasculogenesis)|GO:0001822(kidney development)|GO:0003676(nucleic acid binding)|GO:0003950(NAD+ ADP-ribosyltransferase activity)|GO:0006471(protein ADP-ribosylation)|GO:0006807(nitrogen compound metabolic process)|GO:0008209(androgen metabolic process)|GO:0008210(estrogen metabolic process)|GO:0008270(zinc ion binding)|GO:0008585(female gonad development)|GO:0009791(post-embryonic dev…	chr3	156392714	156424557	+	AGTTTGGAAGATGTTTTCACATTAACTTTGAGAGCGCACAAGTCTTCGTCTTCCTCCCCG	NA	NA	NA	NA	NA
LNCA_33_P3232277	9.92311	P	9.57361	P	1.27412	0	mRNA	NM_004060	Agilent_HUMAN_G3V2	ENST00000510664,ENST00000511490,ENST00000510097,ENST00000340828,ENST00000393929	CCNG1	cyclin G1	GO:0000079(regulation of cyclin-dependent protein kinase activity)|GO:0005634(nucleus)|GO:0006949(syncytium formation)|GO:0007049(cell cycle)|GO:0007067(mitosis)|GO:0007095(mitotic cell cycle G2/M transition DNA damage checkpoint)|GO:0007420(brain development)|GO:0010243(response to organic nitrogen)|GO:0016049(cell growth)|GO:0019904(protein domain specific binding)|GO:0030425(dendrite)|GO:00430…	chr5	162864576	162872022	+	TCAGAAACTGCTACACCAGCTGAATGCCCTGTTGGAACAGGAGTCTAGATGTCAGCCAAA	NA	NA	NA	NA	NA
LNCA_21_P0010161	3.29095	A	2.1025	A	2.27908	0	mRNA	NA	Agilent_HUMAN_G3V2	-	XLOC_013923	NA	NA	chr21	35560745	35560804	+	AATGGATTTGGTTTCATCCTCCAGCACGCATGCATATAACGTGAAACATGCCCACACTCT	NA	NA	NA	NA	NA
LNCA_23_P129856	5.8729	P	4.10296	P	3.4104	0	mRNA	NM_006497	Agilent_HUMAN_G3V2	ENST00000322941,ENST00000399849	HIC1	hypermethylated in cancer 1	"GO:0000122(negative regulation of transcription from RNA polymerase II promoter)|GO:0000785(chromatin)|GO:0003677(DNA binding)|GO:0003700(sequence-specific DNA binding transcription factor activity)|GO:0005515(protein binding)|GO:0005622(intracellular)|GO:0005634(nucleus)|GO:0006355(regulation of transcription, DNA-dependent)|GO:0007275(multicellular organismal development)|GO:0008270(zinc ion b…	chr17	1958392	1962981	+	TGATAATGTGAAGTTCCTCATTTTGCACAAGTGGCACTAGCCCCAGGGCCAACCCTTCCT	NA	NA	NA	NA	NA
LNCA_23_P256716	9.58135	P	9.45892	P	1.08857	0	mRNA	NM_003601	Agilent_HUMAN_G3V2	ENST00000283131	SMARCA5	"SWI/SNF related, matrix associated, actin dependent regulator of chromatin, subfamily a, member 5"	"GO:0000166(nucleotide binding)|GO:0000183(chromatin silencing at rDNA)|GO:0000793(condensed chromosome)|GO:0003677(DNA binding)|GO:0004386(helicase activity)|GO:0005515(protein binding)|GO:0005524(ATP binding)|GO:0005634(nucleus)|GO:0005654(nucleoplasm)|GO:0005677(chromatin silencing complex)|GO:0005730(nucleolus)|GO:0006200(ATP catabolic process)|GO:0006302(double-strand break repair)|GO:000633…	chr4	144434615	144478642	+	GCTTCACAAACTTGGATTTGACAAAGAAAATGTTTATGATGAATTGCGACAGTGTATTCG	NA	NA	NA	NA	NA
LNCA_23_P256223	9.81593	P	9.44262	P	1.29533	0	mRNA	NM_003372	Agilent_HUMAN_G3V2	ENST00000286428,ENST00000535916	VBP1	von Hippel-Lindau binding protein 1	GO:0005634(nucleus)|GO:0005737(cytoplasm)|GO:0006457(protein folding)|GO:0016272(prefoldin complex)|GO:0043231(intracellular membrane-bounded organelle)|GO:0044267(cellular protein metabolic process)|GO:0051082(unfolded protein binding)|GO:0051084(de novo' posttranslational protein folding)	chrX	154444700	154468098	+	TGAAGCTCAGGCATTGTTGGAAAAGAATTTATCGACTGCCACAAAGAATCTTGATTCCCT	NA	NA	NA	NA	NA
LNCA_21_P0007771	1.4477	A	1.3894	A	1.04124	0	mRNA	NA	Agilent_HUMAN_G3V2	-	XLOC_010213	NA	NA	chr12	119082738	119082797	-	TGATGTTACACTGACATACTTTGCTATGTGGATCTATTCAGTTCCTGACTTTGAAGAAAA	NA	NA	NA	NA	NA
LNCA_33_P3264269	6.57621	P	6.53519	P	1.02884	0	mRNA	NM_020963	Agilent_HUMAN_G3V2	ENST00000357443,ENST00000369644,ENST00000369645,ENST00000413052	MOV10	"Mov10, Moloney leukemia virus 10, homolog (mouse)"	"GO:0000166(nucleotide binding)|GO:0000932(cytoplasmic mRNA processing body)|GO:0003723(RNA binding)|GO:0004386(helicase activity)|GO:0005515(protein binding)|GO:0005524(ATP binding)|GO:0005737(cytoplasm)|GO:0006355(regulation of transcription, DNA-dependent)|GO:0016787(hydrolase activity)|GO:0031047(gene silencing by RNA)|GO:0035279(mRNA cleavage involved in gene silencing by miRNA)"	chr1	113216933	113243368	+	TGTACGACCGGAGTCTGGAGTCAAACCCAGAGCAGCTGCAGGCCATGAGGCACATTGTTA	NA	NA	NA	NA	NA
LNCA_33_P3372318	5.34341	P	4.59433	P	1.68073	0	mRNA	NA	Agilent_HUMAN_G3V2	-	EML6	echinoderm microtubule associated protein like 6	GO:0005737(cytoplasm)|GO:0005856(cytoskeleton)|GO:0005874(microtubule)	chr2	55193923	55193982	+	TAGCGAGAAAATGGATGAGAAGAAAGATGGGAAAATGGCCTGCTGTTGTTGTCATGGGCT	NA	NA	NA	NA	NA
LNCA_33_P3407256	7.61053	P	8.15239	P	0.686887	0	mRNA	NM_001166260	Agilent_HUMAN_G3V2	ENST00000513435,ENST00000166345	TRIP13	thyroid hormone receptor interactor 13	GO:0000166(nucleotide binding)|GO:0000239(pachytene)|GO:0001556(oocyte maturation)|GO:0001673(male germ cell nucleus)|GO:0003712(transcription cofactor activity)|GO:0005515(protein binding)|GO:0005524(ATP binding)|GO:0005634(nucleus)|GO:0006302(double-strand break repair)|GO:0006366(transcription from RNA polymerase II promoter)|GO:0007126(meiosis)|GO:0007130(synaptonemal complex assembly)|GO:000…	chr5	892968	909047	+	GATGACAACTTTACTGTTTTCAGACAAGAACGTCAACAGCAACCTCATCACCTGGAACCG	NA	NA	NA	NA	NA
LNCA_33_P3386147	2.68665	A	1.91868	A	1.70287	0	mRNA	NA	Agilent_HUMAN_G3V2	-	NA	NA	NA	chr11	92670777	92670836	+	AGAACAGTGGAAATAGGAGGAAACAGTATCATCACGTTAAAAGCCTTGGAACAAGTCTAA	NA	NA	NA	NA	NA
LNCA_23_P12128	7.01363	P	6.80888	P	1.15248	0	mRNA	NM_000549	Agilent_HUMAN_G3V2	ENST00000369517,ENST00000256592	TSHB	"thyroid stimulating hormone, beta"	GO:0005179(hormone activity)|GO:0005576(extracellular region)|GO:0007186(G-protein coupled receptor protein signaling pathway)|GO:0007267(cell-cell signaling)|GO:0009653(anatomical structure morphogenesis)|GO:0016486(peptide hormone processing)|GO:0033189(response to vitamin A)|GO:0034641(cellular nitrogen compound metabolic process)|GO:0042446(hormone biosynthetic process)|GO:0043627(response to…	chr1	115572444	115576930	+	TACCAGGATGCCCACTCCATGTTGCTCCCTATTTTTCCTATCCTGTTGCTTTAAGCTGTA	NA	NA	NA	NA	NA
LNCA_23_P34644	2.26104	A	1.40567	A	1.80922	0	mRNA	NM_004001	Agilent_HUMAN_G3V2	ENST00000358671,ENST00000367961,ENST00000236937,ENST00000403078,ENST00000367960,ENST00000367962	FCGR2B	"Fc fragment of IgG, low affinity IIb, receptor (CD32)"	GO:0004872(receptor activity)|GO:0005515(protein binding)|GO:0005886(plasma membrane)|GO:0006955(immune response)|GO:0007165(signal transduction)|GO:0016021(integral to membrane)|GO:0019864(IgG binding)|GO:0044419(interspecies interaction between organisms)|GO:0050776(regulation of immune response)	chr1	161632904	161648444	+	AATCCCACTAATCCTGATGAGGCTGACAAAGTTGGGGCTGAGAACACAATCACCTATTCA	NA	NA	NA	NA	NA
LNCA_33_P3243264	9.40078	P	8.7847	P	1.53271	0	mRNA	NM_001080849	Agilent_HUMAN_G3V2	gi|440546414|ref|NM_001080849.2|	DNLZ	DNL-type zinc finger	GO:0005739(mitochondrion)|GO:0008270(zinc ion binding)|GO:0046872(metal ion binding)	chr9	139256351	139258263	-	GCCAGAACCACCATATCATCGCTGACAACCTGGGCTGGTTCTCGGACCTGAATGGGAAGA	NA	NA	NA	NA	NA
LNCA_33_P3413104	4.41898	P	4.50657	P	0.941091	0	mRNA	NA	Agilent_HUMAN_G3V2	-	NA	NA	NA	chr18	5298594	5298653	-	TTTCAAAACCAGCCAGAGGGCCCAAGGTCAACATGAGGGAGAAATCAACCTCCCCCGCCT	NA	NA	NA	NA	NA
LNCA_19_P00320719	10.4463	P	9.98	P	1.3816	0	mRNA	NM_002393	Agilent_HUMAN_G3V2	ENST00000367182	MDM4	NA	GO:0000122(negative regulation of transcription from RNA polymerase II promoter)|GO:0005515(protein binding)|GO:0005622(intracellular)|GO:0005634(nucleus)|GO:0006461(protein complex assembly)|GO:0006915(apoptosis)|GO:0008270(zinc ion binding)|GO:0008283(cell proliferation)|GO:0008284(positive regulation of cell proliferation)|GO:0008285(negative regulation of cell proliferation)|GO:0019899(enzyme…	chr1	204485506	204527248	+	CAAGAGCAGCAAATGTGGTTTCATCAAGTGGGAAGAAAGCAGCAATTTAAAATAACTTTT	NA	NA	NA	NA	NA
LNCA_33_P3297030	8.59897	P	8.69269	P	0.937101	0	mRNA	NA	Agilent_HUMAN_G3V2	-	LOC100129974	uncharacterized LOC100129974	NA	chr17	441124	441183	-	TCCACCCTAGTGTTTGCCAGAGATTCTCTTTCCCTTCCCCTTATTGAAATCCTGACATAA	NA	NA	NA	NA	NA
LNCA_24_P191656	8.86159	P	9.58829	P	0.604287	0	mRNA	NM_014049	Agilent_HUMAN_G3V2	ENST00000308982	ACAD9	"acyl-CoA dehydrogenase family, member 9"	GO:0003995(acyl-CoA dehydrogenase activity)|GO:0005634(nucleus)|GO:0005739(mitochondrion)|GO:0030425(dendrite)|GO:0050660(flavin adenine dinucleotide binding)	chr3	128598332	128631957	+	TTACTTGCAGAATCTCTTCAGCCTCTCTCAGCTGGACAAGTATGCTCCAGAAAACCTAGA	NA	NA	NA	NA	NA
LNCA_19_P00318232	4.74214	P	3.9143	P	1.77502	0	mRNA	NM_001145205	Agilent_HUMAN_G3V2	ENST00000423335,ENST00000558318	SHISA9	NA	GO:0005886(plasma membrane)|GO:0008328(ionotropic glutamate receptor complex)|GO:0016021(integral to membrane)|GO:0030054(cell junction)|GO:0032591(dendritic spine membrane)|GO:0042995(cell projection)|GO:0045202(synapse)|GO:0048172(regulation of short-term neuronal synaptic plasticity)	chr16	12995476	13005507	+	AGGAATTCCAGACTTCTCAGATCACAGAGAAGTACGCGATGCCCTGCAAACAACAGCTCA	NA	NA	NA	NA	NA
LNCA_19_P00318559	8.20546	P	8.57379	P	0.774674	0	mRNA	NA	Agilent_HUMAN_G3V2	-	XLOC_004323	NA	NA	chr5	27485707	27485766	+	CTACGTTTTGGTTAATGGACTGAAAGTGAAAGATGGACTGAAATTGGGGGATGGAATAAA	NA	NA	NA	NA	NA
LNCA_24_P253827	9.50136	P	9.63723	P	0.910118	0	mRNA	NM_001030006	Agilent_HUMAN_G3V2	ENST00000262325	AP2B1	"adaptor-related protein complex 2, beta 1 subunit"	GO:0005488(binding)|GO:0005515(protein binding)|GO:0005829(cytosol)|GO:0005886(plasma membrane)|GO:0005905(coated pit)|GO:0006886(intracellular protein transport)|GO:0007173(epidermal growth factor receptor signaling pathway)|GO:0007268(synaptic transmission)|GO:0007411(axon guidance)|GO:0008565(protein transporter activity)|GO:0016020(membrane)|GO:0016032(viral reproduction)|GO:0016192(vesicle-m…	chr17	33914281	34053436	+	GCAGAAGGTTCACACTGCAAATAGTGTTCTCATCTCAAAGCAAACTATCATTCCAGAAGG	NA	NA	NA	NA	NA
LNCA_33_P3384462	3.34136	A	3.87674	P	0.689979	0	mRNA	NM_024817	Agilent_HUMAN_G3V2	ENST00000261862,ENST00000355327	THSD4	"thrombospondin, type I, domain containing 4"	GO:0001527(microfibril)|GO:0004222(metalloendopeptidase activity)|GO:0005576(extracellular region)|GO:0005578(proteinaceous extracellular matrix)|GO:0008233(peptidase activity)|GO:0048251(elastic fiber assembly)	chr15	71433787	72075722	+	TTCTCCTGCAAATAGCGCCCTCTAAAAAGAAGAGTCAGACAATAAACTGGTTGAAATATC	NA	NA	NA	NA	NA
LNCA_21_P0008380	5.77998	P	5.68724	P	1.0664	0	mRNA	NA	Agilent_HUMAN_G3V2	-	XLOC_010918	NA	NA	chr14	96108784	96108843	+	AATGACCAATGGATAAAAACATTGTTCTTCCCTTGACCAGATAAGACCCGCTTCCCTGGG	NA	NA	NA	NA	NA
LNCA_33_P3354296	10.5019	P	11.3108	P	0.570847	0	mRNA	NA	Agilent_HUMAN_G3V2	ENST00000282058	NA	NA	NA	chrX	18884701	18884760	+	CCCTAACAAAGTAAATTGAATAGGACTTCACAGAGTTCTTTTTCCTCTTGGCATTTCTTA	NA	NA	NA	NA	NA
LNCA_23_P6802	11.287	P	10.7711	P	1.42989	0	mRNA	NM_004704	Agilent_HUMAN_G3V2	gi|410515399|ref|NM_004704.4|	RRP9	"ribosomal RNA processing 9, small subunit (SSU) processome component, homolog (yeast)"	GO:0003723(RNA binding)|GO:0005634(nucleus)|GO:0005730(nucleolus)|GO:0005732(small nucleolar ribonucleoprotein complex)|GO:0006364(rRNA processing)|GO:0030532(small nuclear ribonucleoprotein complex)	chr3	51967441	51975957	-	CCGATGGTGGAGAATCAAAGAGGCTCGGAATTCTGTCTGCATCATCCCACTCCGCAGGGT	NA	NA	NA	NA	NA
LNCA_23_P148541	3.35368	A	2.77912	A	1.48922	0	mRNA	NM_139250	Agilent_HUMAN_G3V2	ENST00000333128,ENST00000443287	CTAG1A	cancer/testis antigen 1A	GO:0005515(protein binding)|GO:0005737(cytoplasm)	chrX	153845864	153847522	-	TGATTGTTTGTCGCTGGAGGAGGACGGCTTACATGTTTGTTTCTGTAGAAAATAAAACTG	NA	NA	NA	NA	NA
LNCA_23_P81590	1.42066	A	1.37747	A	1.03039	0	mRNA	NM_000440	Agilent_HUMAN_G3V2	gi|170650673|ref|NM_000440.2|	PDE6A	"phosphodiesterase 6A, cGMP-specific, rod, alpha"	"GO:0005829(cytosol)|GO:0005886(plasma membrane)|GO:0007165(signal transduction)|GO:0007596(blood coagulation)|GO:0007601(visual perception)|GO:0008081(phosphoric diester hydrolase activity)|GO:0016787(hydrolase activity)|GO:0030168(platelet activation)|GO:0046037(GMP metabolic process)|GO:0046872(metal ion binding)|GO:0047555(3',5'-cyclic-GMP phosphodiesterase activity)|GO:0050896(response to st…	chr5	149237518	149324356	-	AAGTAGAAGAGTCATAGGATTTGAAAGCTGTTAGAGAATTTAGCTTCCAGGACTGTTCAA	NA	NA	NA	NA	NA
LNCA_33_P3281196	10.4545	P	10.4239	P	1.02146	0	mRNA	NM_033281	Agilent_HUMAN_G3V2	ENST00000602380,ENST00000512880,ENST00000256441	MRPS36	mitochondrial ribosomal protein S36	GO:0003735(structural constituent of ribosome)|GO:0005739(mitochondrion)|GO:0005763(mitochondrial small ribosomal subunit)|GO:0005840(ribosome)|GO:0006412(translation)	chr5	68513572	68525985	+	CAGACACTGCAGAAATAATAAAAACATTACCTCAGAAATACAGAAGGAAACTTGTGTCTC	NA	NA	NA	NA	NA
LNCA_33_P3219572	11.3464	P	9.90832	P	2.70958	0	mRNA	NA	Agilent_HUMAN_G3V2	ENST00000365713	LONRF3	LON peptidase N-terminal domain and ring finger 3	GO:0004176(ATP-dependent peptidase activity)|GO:0005515(protein binding)|GO:0006508(proteolysis)|GO:0008270(zinc ion binding)|GO:0046872(metal ion binding)	chrX	118156804	118156863	+	GCTCATCTGTGTTGTAATAACAATGTGATACAGACAGTTTGTGTGAAAGTTGTTTGTTCA	NA	NA	NA	NA	NA
LNCA_24_P59053	1.41918	A	1.37758	A	1.02925	0	mRNA	NA	Agilent_HUMAN_G3V2	-	NA	NA	NA	chr7	142008722	142008781	+	GTTTAGCTACAATAATAAGGAGCTCATTATAAATGAAACAGTTCCAAATCGCTTCTCACC	NA	NA	NA	NA	NA
LNCA_23_P92320	11.3413	P	11.46	P	0.921009	0	mRNA	NM_017426	Agilent_HUMAN_G3V2	gi|518831686|ref|NM_001278603.1|,gi|518831684|ref|NM_017426.3|	NUP54	nucleoporin 54kDa	GO:0005487(nucleocytoplasmic transporter activity)|GO:0005634(nucleus)|GO:0005635(nuclear envelope)|GO:0005643(nuclear pore)|GO:0005654(nucleoplasm)|GO:0005737(cytoplasm)|GO:0005975(carbohydrate metabolic process)|GO:0006605(protein targeting)|GO:0008645(hexose transport)|GO:0010827(regulation of glucose transport)|GO:0015031(protein transport)|GO:0015758(glucose transport)|GO:0016020(membrane)|G…	chr4	77035811	77069668	-	CTTGGCTGTTGGAGATTTGTACTTGAGTATAAATGTACACCAGTTTTTGTATTTGTGAAC	NA	NA	NA	NA	NA
LNCA_33_P3397081	1.43913	A	3.7406	P	0.202856	0	mRNA	NA	Agilent_HUMAN_G3V2	-	NA	NA	NA	chr7	1618477	1618536	+	AGAGAAGTGTTTGCTTGGTCATTCACTCGATGAGCATTTTCTGCTGGAAGCTGATCCAAG	NA	NA	NA	NA	NA
LNCA_24_P664995	12.3171	P	13.2419	P	0.526732	0	mRNA	NM_001127322	Agilent_HUMAN_G3V2	gi|188035909|ref|NM_001127322.1|,gi|188035907|ref|NM_001127321.1|,gi|188035906|ref|NM_012117.2|	CBX5	chromobox homolog 5	"GO:0000118(histone deacetylase complex)|GO:0000776(kinetochore)|GO:0003682(chromatin binding)|GO:0005515(protein binding)|GO:0005634(nucleus)|GO:0005635(nuclear envelope)|GO:0005654(nucleoplasm)|GO:0005694(chromosome)|GO:0005720(nuclear heterochromatin)|GO:0005730(nucleolus)|GO:0005737(cytoplasm)|GO:0007596(blood coagulation)|GO:0010369(chromocenter)|GO:0016605(PML body)|GO:0017053(transcription…	chr12	54624730	54653329	-	TAAGCATTTATGTGTTTCCATAACTGACATCTGATGCAGACCTCATTCTCTCCCCCTCTT	NA	NA	NA	NA	NA
LNCA_33_P3411397	16.2026	P	16.0725	P	1.09431	0	mRNA	NM_001636	Agilent_HUMAN_G3V2	gi|258547138|ref|NM_001636.3|	SLC25A6	"solute carrier family 25 (mitochondrial carrier; adenine nucleotide translocator), member 6"	GO:0005215(transporter activity)|GO:0005471(ATP:ADP antiporter activity)|GO:0005488(binding)|GO:0005739(mitochondrion)|GO:0005743(mitochondrial inner membrane)|GO:0005744(mitochondrial inner membrane presequence translocase complex)|GO:0006112(energy reserve metabolic process)|GO:0006915(apoptosis)|GO:0016020(membrane)|GO:0016021(integral to membrane)|GO:0016032(viral reproduction)|GO:0019048(vir…	chrY	1455044	1461039	-	CTTGTAGGAGCCAAGTCGTGTTCTAAGTATTTATTTAAAACAAAAGAATCACGTTTTCCC	NA	NA	NA	NA	NA
LNCA_21_P0012035	1.45354	A	1.39155	A	1.0439	0	mRNA	NA	Agilent_HUMAN_G3V2	-	XLOC_l2_007693	NA	NA	chr2	195281142	195284090	+	GTACTCCAGGCAGATTTATAAAGGAAGCTGCTGGAAGGAATTCATTCCCTTTTTGCTGTT	NA	NA	NA	NA	NA
LNCA_33_P3326439	2.00279	A	2.04529	A	0.970969	0	mRNA	NA	Agilent_HUMAN_G3V2	-	NA	NA	NA	chr3	3804512	3804571	-	ATAAAAAGGCATTACCCGAGGAATATTCTTGTTATTGCTGGATCAACTCGTTACGAGAAA	NA	NA	NA	NA	NA
LNCA_23_P137689	7.76826	P	8.07101	P	0.810702	0	mRNA	NM_015441	Agilent_HUMAN_G3V2	gi|663070959|ref|NM_015441.2|,gi|663070908|ref|NM_001297713.1|	OLFML2B	olfactomedin-like 2B	GO:0005576(extracellular region)|GO:0030198(extracellular matrix organization)|GO:0031012(extracellular matrix)|GO:0050840(extracellular matrix binding)	chr1	161952981	161994255	-	ATGTGCTGGTCTCATCCTCCCCAGTTTATATTTTTGTGCAAATGAACTTCTCCTTTTGAC	NA	NA	NA	NA	NA
LNCA_23_P212050	8.75786	P	9.72572	P	0.511264	0	mRNA	NM_000055	Agilent_HUMAN_G3V2	gi|148277049|ref|NM_000055.2|	BCHE	butyrylcholinesterase	"GO:0001540(beta-amyloid binding)|GO:0003824(catalytic activity)|GO:0003990(acetylcholinesterase activity)|GO:0004091(carboxylesterase activity)|GO:0004104(cholinesterase activity)|GO:0005576(extracellular region)|GO:0005615(extracellular space)|GO:0005624(membrane fraction)|GO:0005788(endoplasmic reticulum lumen)|GO:0007271(synaptic transmission, cholinergic)|GO:0007584(response to nutrient)|GO:…	chr3	165490691	165555253	-	TTCCCCCCAAAATTATCAGTGCTCTGCTTTTAGTCACGTGTATTTTCATTACCACTCGTA	NA	NA	NA	NA	NA
LNCA_33_P3211263	10.2415	P	10.6185	P	0.770029	0	mRNA	NM_182679	Agilent_HUMAN_G3V2	gi|315468529|ref|NM_182679.2|,gi|315468044|ref|NM_015590.3|	GPATCH4	G patch domain containing 4	GO:0003676(nucleic acid binding)|GO:0005622(intracellular)	chr1	156564099	156571279	-	GAAAGAGCTGGAGTCAGCACTGTCCAGAAAGCCAAAAAGAAACAGAAGAAGAGAGACTAA	NA	NA	NA	NA	NA
LNCA_23_P100764	11.9388	P	12.0366	P	0.934431	0	mRNA	NM_016016	Agilent_HUMAN_G3V2	gi|219555666|ref|NM_016016.2|,gi|219555664|ref|NM_001143780.1|	SLC25A39	"solute carrier family 25, member 39"	GO:0005739(mitochondrion)|GO:0005743(mitochondrial inner membrane)|GO:0006783(heme biosynthetic process)|GO:0006810(transport)|GO:0016020(membrane)|GO:0016021(integral to membrane)	chr17	42396992	42402217	-	GATCAGCACCTATGAGTTCGGCAAAAGCTTCTTCCAGAGGCTGAACCAGGACCGGCTTCT	NA	NA	NA	NA	NA
LNCA_23_P209933	10.4929	P	10.9708	P	0.718046	0	mRNA	NM_006464	Agilent_HUMAN_G3V2	gi|332205960|ref|NM_001206844.1|,gi|332205954|ref|NM_006464.3|,gi|332205948|ref|NM_001206841.1|,gi|332205946|ref|NM_001206840.1|	TGOLN2	trans-golgi network protein 2	GO:0005515(protein binding)|GO:0005634(nucleus)|GO:0005730(nucleolus)|GO:0005794(Golgi apparatus)|GO:0005802(trans-Golgi network)|GO:0005886(plasma membrane)|GO:0016021(integral to membrane)|GO:0030133(transport vesicle)	chr2	85545140	85555419	-	TCTATATCGCTCATCACAACAAGCGGAAGATCATTGCTTTTGTCCTGGAAGGAAAAAGAT	NA	NA	NA	NA	NA
LNCA_33_P3316661	2.49388	A	2.0596	A	1.35124	0	mRNA	NA	Agilent_HUMAN_G3V2	-	C12orf42	chromosome 12 open reading frame 42	NA	chr12	103670924	103670983	-	CACCATGGACAGGCCACACAGAAATTACAGGGAGCTATGGTTCTTCACCTTGAAGAGTGA	NA	NA	NA	NA	NA
LNCA_23_P352619	3.1931	A	3.31553	A	0.918641	0	mRNA	NM_052864	Agilent_HUMAN_G3V2	gi|38202233|ref|NM_052864.2|	TIFA	TRAF-interacting protein with forkhead-associated domain	GO:0005515(protein binding)|GO:0007249(I-kappaB kinase/NF-kappaB cascade)	chr4	113196781	113207059	-	GAAATTTCCTGTAGTAAGAGGTCCGTATTTTTGTAACAGCCTTTTAAAAATGCTTTTGGG	NA	NA	NA	NA	NA
LNCA_33_P3370930	9.2041	P	9.3225	P	0.92121	0	mRNA	NA	Agilent_HUMAN_G3V2	-	LAMB1	"laminin, beta 1"	GO:0005178(integrin binding)|GO:0005198(structural molecule activity)|GO:0005201(extracellular matrix structural constituent)|GO:0005576(extracellular region)|GO:0005604(basement membrane)|GO:0005606(laminin-1 complex)|GO:0005607(laminin-2 complex)|GO:0005615(extracellular space)|GO:0007155(cell adhesion)|GO:0007411(axon guidance)|GO:0007566(embryo implantation)|GO:0019899(enzyme binding)|GO:0030…	chr7	107643398	107643457	-	TTGAACATTTGCCTTTTTTCCCCTCCTTTCCACCTCTCCAGAAAGGAAGACGGGAAGAAA	NA	NA	NA	NA	NA
LNCA_24_P30567	9.25989	P	9.65328	P	0.761341	0	mRNA	NM_139015	Agilent_HUMAN_G3V2	gi|335892885|ref|NM_139015.4|	SPPL3	signal peptide peptidase-like 3	GO:0004190(aspartic-type endopeptidase activity)|GO:0006508(proteolysis)|GO:0008233(peptidase activity)|GO:0016020(membrane)|GO:0016021(integral to membrane)	chr12	121200312	121342155	-	CTGTTGTCAACAGAGTCTGAAGCAGTCAGGGTGTTGGATTCCTCTGTTGTTGTCATCAAT	NA	NA	NA	NA	NA
LNCA_33_P3316878	14.5888	P	14.6393	P	0.965587	0	mRNA	NM_024536	Agilent_HUMAN_G3V2	gi|307691168|ref|NM_001195731.1|,gi|168229166|ref|NM_024536.5|	CHPF	chondroitin polymerizing factor	"GO:0005794(Golgi apparatus)|GO:0016020(membrane)|GO:0016021(integral to membrane)|GO:0016740(transferase activity)|GO:0016758(transferase activity, transferring hexosyl groups)|GO:0032580(Golgi cisterna membrane)|GO:0046872(metal ion binding)|GO:0047238(glucuronosyl-N-acetylgalactosaminyl-proteoglycan 4-beta-N-acetylgalactosaminyltransferase activity)|GO:0050510(N-acetylgalactosaminyl-proteoglyc…	chr2	220403668	220408487	-	CAACTTCTCCCTTTTGGACCCTGCCGAAGCTCCCTGCCTTTAATAAACTGGCCAAGTGTG	NA	NA	NA	NA	NA
LNCA_33_P3708364	13.4555	P	13.8465	P	0.762606	0	mRNA	NA	Agilent_HUMAN_G3V2	-	LOC644285	uncharacterized LOC644285	NA	chr5	86614233	86614292	-	GCCATGCTTCCTGTACAGCCTGCAGAACTGAGTCAATTAAACATTGCTTCTTTATAAACT	NA	NA	NA	NA	NA
LNCA_33_P3296567	10.4138	P	10.8089	P	0.760434	0	mRNA	NM_013318	Agilent_HUMAN_G3V2	ENST00000422467,ENST00000372249,ENST00000458550,ENST00000357304,ENST00000405995	PRRC2B	proline-rich coiled-coil 2B	GO:0005515(protein binding)	chr9	134305476	134375575	+	AAGTATCAGAAGTCCCTTCCTCCCCGATTCCAGCGCCAGCAGCAGCAACAACAGCAGGTA	NA	NA	NA	NA	NA
LNCA_33_P3320408	1.59803	A	1.42573	A	1.12685	0	mRNA	NA	Agilent_HUMAN_G3V2	-	NA	NA	NA	chr6	161033917	161033976	-	CCTTCCGAACAAGGTAAGGAGTCTGTGGCCAGACATCTACACGCTTCGATGCTGGGATGA	NA	NA	NA	NA	NA
LNCA_23_P324490	11.106	P	10.4031	P	1.62771	0	mRNA	NM_014686	Agilent_HUMAN_G3V2	ENST00000299505	KIAA0355	KIAA0355	NA	chr19	34745455	34846471	+	GTGTGTATAGTTACAATGCTTCCAAACTGGAACTCTACATTTTGTATCTTTTAAAGCTCC	NA	NA	NA	NA	NA
LNCA_33_P3415350	2.52882	A	1.43136	A	2.13978	0	mRNA	NM_004770	Agilent_HUMAN_G3V2	ENST00000523207	KCNB2	"potassium voltage-gated channel, Shab-related subfamily, member 2"	GO:0005244(voltage-gated ion channel activity)|GO:0005251(delayed rectifier potassium channel activity)|GO:0005886(plasma membrane)|GO:0006811(ion transport)|GO:0006813(potassium ion transport)|GO:0006940(regulation of smooth muscle contraction)|GO:0007268(synaptic transmission)|GO:0008076(voltage-gated potassium channel complex)|GO:0016021(integral to membrane)|GO:0043025(neuronal cell body)|GO:…	chr8	73449625	73850584	+	AATCACTTGTTTGCCCCAGAAATTCATTCCAACCCAGGAGACACAGGTTATTGTCCCACA	NA	NA	NA	NA	NA
LNCA_33_P3418390	1.63123	A	1.43302	A	1.14728	0	mRNA	NA	Agilent_HUMAN_G3V2	-	NA	NA	NA	chr7	156397835	156397894	-	CTTTCTTCACGCAGTGCGTAAAACACTTTTGAAAATACAAGTATTATCCTGTCCTGTTTA	NA	NA	NA	NA	NA
LNCA_33_P3527931	3.8062	A	4.2914	P	0.714398	0	mRNA	NM_001130514	Agilent_HUMAN_G3V2	ENST00000378187	C19orf69	chromosome 19 open reading frame 69	NA	chr19	41949062	41950670	+	CTGCAAATTGAGATGTGCTGTGAGTGTAAAATACACACCAAATATTAAAGGCTTAGTATG	NA	NA	NA	NA	NA
LNCA_23_P68327	12.7126	P	12.5312	P	1.13401	0	mRNA	NM_080667	Agilent_HUMAN_G3V2	ENST00000407816,ENST00000349456,ENST00000339012	CCDC104	coiled-coil domain containing 104	NA	chr2	55746730	55772216	+	CAGAGAAACCAGAAATGACAGCAGAGGAGAAGCAAACATTACTAAAGAGGAGATTGCTTG	NA	NA	NA	NA	NA
LNCA_23_P168965	8.9211	P	8.96412	P	0.970622	0	mRNA	NM_019607	Agilent_HUMAN_G3V2	ENST00000390159,ENST00000519561	C8orf44	chromosome 8 open reading frame 44	NA	chr8	67579786	67593377	+	CCTTTCACTTATTCATCTGTCCAGCATGACTCATCCCCGGGAGTGTTGAGTAAGTGAAAT	NA	NA	NA	NA	NA
LNCA_33_P3311660	1.43661	A	1.38025	A	1.03984	0	mRNA	NA	Agilent_HUMAN_G3V2	-	NA	NA	NA	chr11	460705	460764	-	AAACCTGAGAAGACGAGTTTACTCGCTTGGCTGCTGACCAGATGGTCTGCGGTCCGTGTC	NA	NA	NA	NA	NA
LNCA_23_P380318	9.80482	P	7.75369	P	4.1443	0	mRNA	NM_001965	Agilent_HUMAN_G3V2	gi|237512939|ref|NM_001965.3|	EGR4	early growth response 4	"GO:0003677(DNA binding)|GO:0003700(sequence-specific DNA binding transcription factor activity)|GO:0005622(intracellular)|GO:0005634(nucleus)|GO:0006355(regulation of transcription, DNA-dependent)|GO:0008270(zinc ion binding)|GO:0008284(positive regulation of cell proliferation)|GO:0046872(metal ion binding)"	chr2	73518056	73520829	-	GACTTTGTACAGCAGTGTCTTATCCAGCAGCCGATTGGATGTAACGTTTTGCTTTGGGTT	NA	NA	NA	NA	NA
LNCA_33_P3348937	1.42895	A	1.37873	A	1.03542	0	mRNA	NA	Agilent_HUMAN_G3V2	-	FLJ42220	FLJ42220 protein	NA	chr14	37118774	37118833	+	GCACATAACCTGTGTTTAATTTTGGATGGAGACTTTTTCCTCTTTGGAAGATTTGTAAGA	NA	NA	NA	NA	NA
LNCA_24_P397386	1.4185	A	1.37764	A	1.02873	0	mRNA	NM_002310	Agilent_HUMAN_G3V2	gi|189095278|ref|NM_002310.5|,gi|189083785|ref|NM_001127671.1|	LIFR	leukemia inhibitory factor receptor alpha	GO:0004872(receptor activity)|GO:0004897(ciliary neurotrophic factor receptor activity)|GO:0004923(leukemia inhibitory factor receptor activity)|GO:0004924(oncostatin-M receptor activity)|GO:0005127(ciliary neurotrophic factor receptor binding)|GO:0005576(extracellular region)|GO:0005886(plasma membrane)|GO:0005887(integral to plasma membrane)|GO:0007166(cell surface receptor linked signaling pat…	chr5	38475064	38595507	-	GATTGGCCTGGATAGATAGACATCCTAGATTTAAGATAGTACCATCTTAAAAGTATGTTG	NA	NA	NA	NA	NA
LNCA_24_P298587	4.6006	P	5.78293	P	0.440638	0	mRNA	NA	Agilent_HUMAN_G3V2	gi|525507400|ref|NM_001280561.1|,gi|525507396|ref|NM_001252404.2|,gi|525507395|ref|NM_001252402.2|	NA	NA	NA	chr8	145577122	145577181	-	GAATACTTGGGCCGTTACATCGCCCGGAAACTCAACATCAACTACTTCGACTACCTGGCC	NA	NA	NA	NA	NA
LNCA_23_P92453	1.42075	A	1.37989	A	1.02873	0	mRNA	NM_133267	Agilent_HUMAN_G3V2	ENST00000503800,ENST00000326902	GSX2	GS homeobox 2	GO:0003700(sequence-specific DNA binding transcription factor activity)|GO:0005634(nucleus)|GO:0007275(multicellular organismal development)|GO:0043565(sequence-specific DNA binding)	chr4	54966247	54968122	+	AGAGAATTCTCTTCCAACATGTACCTGTCTCGACTCCGGAGGATTGAAATCGCCACTTAC	NA	NA	NA	NA	NA
LNCA_33_P3356686	2.80251	A	3.32814	A	0.694656	0	mRNA	NA	Agilent_HUMAN_G3V2	-	NA	NA	NA	chr2	145568783	145568842	+	ATAAAGAATGCAGCGGATAATGGCAGGCTTGTCCTCTGAACAGATGGTGATGGTCTTGTT	NA	NA	NA	NA	NA
LNCA_24_P185036	11.1238	P	10.3588	P	1.69932	0	mRNA	NM_018348	Agilent_HUMAN_G3V2	gi|153792085|ref|NM_001099642.1|,gi|153791864|ref|NM_018348.5|	FTSJD1	FtsJ methyltransferase domain containing 1	GO:0003676(nucleic acid binding)|GO:0008168(methyltransferase activity)|GO:0016020(membrane)|GO:0016021(integral to membrane)|GO:0016740(transferase activity)	chr16	71316202	71323509	-	AGTATGCTGTTGTATGAATCTTTTACTGACCACACCATCCAACTATAAAAATATAACGGG	NA	NA	NA	NA	NA
LNCA_24_P453497	9.37841	P	9.14387	P	1.17653	0	mRNA	NM_001134363	Agilent_HUMAN_G3V2	ENST00000369519	RBM20	RNA binding motif protein 20	GO:0000166(nucleotide binding)|GO:0003723(RNA binding)|GO:0005622(intracellular)|GO:0005634(nucleus)|GO:0008270(zinc ion binding)	chr10	112404154	112599229	+	GGCCTGTATAATTGTCTTTTCATTGTTAACACCCAAAATAGCATCTATCTAGACAGTATC	NA	NA	NA	NA	NA
LNCA_23_P252711	10.8785	P	10.9434	P	0.955969	0	mRNA	NM_016027	Agilent_HUMAN_G3V2	gi|208973264|ref|NM_016027.2|	LACTB2	"lactamase, beta 2"	GO:0016787(hydrolase activity)|GO:0046872(metal ion binding)	chr8	71549500	71581447	-	GGAAAAATATTTAGCAACACAGATCCTGACAAGAAATGGAAAGCTCATCTTTAGTTTCAG	NA	NA	NA	NA	NA
LNCA_23_P1452	4.40378	P	4.25811	P	1.10625	0	mRNA	NM_022146	Agilent_HUMAN_G3V2	gi|300796119|ref|NM_022146.4|	NPFFR1	neuropeptide FF receptor 1	GO:0004871(signal transducer activity)|GO:0004872(receptor activity)|GO:0004930(G-protein coupled receptor activity)|GO:0005886(plasma membrane)|GO:0007186(G-protein coupled receptor protein signaling pathway)|GO:0007218(neuropeptide signaling pathway)|GO:0008150(biological_process)|GO:0008188(neuropeptide receptor activity)|GO:0016021(integral to membrane)	chr10	72014712	72043450	-	GCGACTCCGGGCTGCCCTCTGAGTCGGGCCCTAGCAGTGGGGCCCCCAGGCCCGGCCGCC	NA	NA	NA	NA	NA
LNCA_23_P141555	4.41519	P	3.36857	P	2.06568	0	mRNA	NM_013351	Agilent_HUMAN_G3V2	ENST00000177694	TBX21	T-box 21	"GO:0003677(DNA binding)|GO:0003700(sequence-specific DNA binding transcription factor activity)|GO:0005634(nucleus)|GO:0006355(regulation of transcription, DNA-dependent)|GO:0007275(multicellular organismal development)|GO:0009615(response to virus)|GO:0043025(neuronal cell body)|GO:0044212(transcription regulatory region DNA binding)|GO:0045893(positive regulation of transcription, DNA-dependen…	chr17	45810609	45823485	+	TTTTTTGAATGGGGGAGGCTATTTATTGTACTGAGAGTGGTGTCTGGATATATTCCTTTT	NA	NA	NA	NA	NA
LNCA_24_P135276	12.654	P	12.236	P	1.33603	0	mRNA	NM_032172	Agilent_HUMAN_G3V2	ENST00000426246,ENST00000306177	USP42	ubiquitin specific peptidase 42	GO:0004221(ubiquitin thiolesterase activity)|GO:0006508(proteolysis)|GO:0006511(ubiquitin-dependent protein catabolic process)|GO:0007283(spermatogenesis)|GO:0008233(peptidase activity)|GO:0008234(cysteine-type peptidase activity)|GO:0016579(protein deubiquitination)|GO:0030154(cell differentiation)	chr7	6144549	6201195	+	TGGAAAGTCCCGGAAACGGAGACACGACAGTGTGGAGAACAGTGACAGTCATGTTGAAAA	NA	NA	NA	NA	NA
LNCA_23_P80295	1.46633	A	2.69442	A	0.426885	0	mRNA	NM_003490	Agilent_HUMAN_G3V2	gi|209413755|ref|NM_001135774.1|,gi|209413753|ref|NM_133633.2|,gi|209413751|ref|NM_003490.3|	SYN3	synapsin III	GO:0000166(nucleotide binding)|GO:0003824(catalytic activity)|GO:0005524(ATP binding)|GO:0007269(neurotransmitter secretion)|GO:0008021(synaptic vesicle)|GO:0016020(membrane)|GO:0016874(ligase activity)|GO:0030054(cell junction)|GO:0030672(synaptic vesicle membrane)|GO:0031410(cytoplasmic vesicle)|GO:0045202(synapse)	chr22	32908539	33402806	-	GAACATACTTTCTAAATGCCTTTGACCCAGGAACCGATTATCTATATTTGTTCCCATTTT	NA	NA	NA	NA	NA
LNCA_23_P22214	7.58878	P	7.28524	P	1.23417	0	mRNA	NM_004157	Agilent_HUMAN_G3V2	gi|47157329|ref|NM_004157.2|	PRKAR2A	"protein kinase, cAMP-dependent, regulatory, type II, alpha"	GO:0000166(nucleotide binding)|GO:0001932(regulation of protein phosphorylation)|GO:0005624(membrane fraction)|GO:0005625(soluble fraction)|GO:0005737(cytoplasm)|GO:0005813(centrosome)|GO:0005829(cytosol)|GO:0005886(plasma membrane)|GO:0005952(cAMP-dependent protein kinase complex)|GO:0006112(energy reserve metabolic process)|GO:0006833(water transport)|GO:0007165(signal transduction)|GO:0007202(…	chr3	48788092	48885270	-	CTGCATGGACATCATGAAGAGGAACATCTCACACTATGAGGAACAGCTGGTGAAGATGTT	NA	NA	NA	NA	NA
LNCA_23_P148785	8.80132	P	8.71619	P	1.06079	0	mRNA	NM_199344	Agilent_HUMAN_G3V2	ENST00000367825,ENST00000271375,ENST00000367829	SFT2D2	SFT2 domain containing 2	GO:0015031(protein transport)|GO:0016020(membrane)|GO:0016021(integral to membrane)|GO:0016192(vesicle-mediated transport)	chr1	168195254	168212088	+	AAGGGACTTGCACTTATCTTCTGCATTTTGCAGTCTTTGGCATTGACGTGGTACAGCCTT	NA	NA	NA	NA	NA
LNCA_23_P25503	12.7021	P	12.4444	P	1.1956	0	mRNA	NM_001079673	Agilent_HUMAN_G3V2	ENST00000398316,ENST00000492622	FNDC3A	fibronectin type III domain containing 3A	GO:0000139(Golgi membrane)|GO:0001669(acrosomal vesicle)|GO:0005794(Golgi apparatus)|GO:0005829(cytosol)|GO:0007286(spermatid development)|GO:0009566(fertilization)|GO:0012506(vesicle membrane)|GO:0016020(membrane)|GO:0016021(integral to membrane)|GO:0016337(cell-cell adhesion)|GO:0031410(cytoplasmic vesicle)|GO:0042598(vesicular fraction)|GO:0060009(Sertoli cell development)	chr13	49550047	49783915	+	ATACTTGCCATTTGAGCCTCACTGCAAAATTAGTGCAGAGGAGAAAACAATTTTTAATGT	NA	NA	NA	NA	NA
LNCA_33_P3241269	4.98273	P	6.47069	P	0.356518	0	mRNA	NM_001025195	Agilent_HUMAN_G3V2	gi|68508966|ref|NM_001025195.1|,gi|68508964|ref|NM_001025194.1|,gi|68508956|ref|NM_001266.4|	CES1	carboxylesterase 1	GO:0004091(carboxylesterase activity)|GO:0005783(endoplasmic reticulum)|GO:0005788(endoplasmic reticulum lumen)|GO:0008152(metabolic process)|GO:0009636(response to toxin)|GO:0016787(hydrolase activity)|GO:0047374(methylumbelliferyl-acetate deacetylase activity)|GO:0080030(methyl indole-3-acetate esterase activity)|GO:0080031(methyl salicylate esterase activity)|GO:0080032(methyl jasmonate estera…	chr16	55836763	55867075	-	AGGAGCAAGTTTTGTATTTGTGACCTCAGCTTTGGGAATAAAGGATCTTTTGAAGGCCAA	NA	NA	NA	NA	NA
LNCA_33_P3593715	1.52131	A	2.08415	A	0.67697	0	mRNA	NA	Agilent_HUMAN_G3V2	-	LINC00114	long intergenic non-protein coding RNA 114	NA	chr21	40121492	40121551	-	CACACATTTGAAAAGGCAACCACATTTCACATCACATGCATATGTATTTGGGCATAAAAT	NA	NA	NA	NA	NA
LNCA_33_P3422822	11.2954	P	10.4394	P	1.81002	0	mRNA	NM_020435	Agilent_HUMAN_G3V2	ENST00000366714	GJC2	"gap junction protein, gamma 2, 47kDa"	GO:0005243(gap junction channel activity)|GO:0005886(plasma membrane)|GO:0005922(connexon complex)|GO:0007267(cell-cell signaling)|GO:0008219(cell death)|GO:0009636(response to toxin)|GO:0016021(integral to membrane)|GO:0030054(cell junction)|GO:0043209(myelin sheath)	chr1	228337414	228347527	+	TCCTCCCTAATTCAGACCCAGCCTCAAGAGGAAAGGGAGTAAAATAAAACTAACTTGTTT	NA	NA	NA	NA	NA
LNCA_21_P0004190	1.59574	A	2.14378	A	0.683953	0	mRNA	NA	Agilent_HUMAN_G3V2	-	XLOC_005086	NA	NA	chr5	172720354	172720413	-	GAGGAAAGATATGTTTACGGTCCTTGGGAAACTGAAAAGCATTTCCTGTGATGTCCCAGG	NA	NA	NA	NA	NA
LNCA_23_P308305	10.0583	P	9.50073	P	1.47174	0	mRNA	NM_001243425	Agilent_HUMAN_G3V2	ENST00000577185,ENST00000584250	TTC39C	tetratricopeptide repeat domain 39C	GO:0005488(binding)	chr18	21594383	21600262	+	ATGATTTCTAGACAAGTCATCTGCTCACAGACAAGAATGTGTCTCTGCCTTGCTCCTGGA	NA	NA	NA	NA	NA
LNCA_23_P127095	15.3818	P	15.785	P	0.756177	0	mRNA	NM_032747	Agilent_HUMAN_G3V2	gi|330340388|ref|NM_001206427.1|,gi|330340386|ref|NM_001206426.1|,gi|330340385|ref|NM_032747.3|	USMG5	up-regulated during skeletal muscle growth 5 homolog (mouse)	GO:0005739(mitochondrion)|GO:0005743(mitochondrial inner membrane)|GO:0016020(membrane)|GO:0016021(integral to membrane)	chr10	105148808	105156270	-	TACGGTTCTTAACCTCATCTGTTAAGTTCCCATGCCTGGAGAAGCTAATGCCAACTCATC	NA	NA	NA	NA	NA
LNCA_24_P592012	8.71539	P	7.57736	P	2.2008	0	mRNA	NM_025224	Agilent_HUMAN_G3V2	gi|333609259|ref|NM_025224.3|	ZBTB46	zinc finger and BTB domain containing 46	"GO:0003676(nucleic acid binding)|GO:0005622(intracellular)|GO:0005634(nucleus)|GO:0006355(regulation of transcription, DNA-dependent)|GO:0008270(zinc ion binding)|GO:0046872(metal ion binding)"	chr20	62375020	62436856	-	TGACTTCCTATTACTTATTATAAACCTGTGTTTGTATTGGAGATGTGTCTACTATTGGGG	NA	NA	NA	NA	NA
LNCA_21_P0012742	1.65299	A	1.43765	A	1.16098	0	mRNA	NA	Agilent_HUMAN_G3V2	-	XLOC_l2_010833	NA	NA	chr4	130876440	130876499	+	GTCAGAATGATTACATATGAAAGTTTTAATTGCACTGTATGGGGATATTGCTGTGTTGTG	NA	NA	NA	NA	NA
LNCA_21_P0010473	1.43699	A	1.38022	A	1.04014	0	mRNA	NA	Agilent_HUMAN_G3V2	-	XLOC_014323	NA	NA	chr22	25675305	25675364	-	AAAGCAATCCTTGCTAAGAAGAACTTGATTTTGTATAAGCAGTCCCTTAAATACAGTTGC	NA	NA	NA	NA	NA
LNCA_23_P30435	12.3688	P	11.7658	P	1.51892	0	mRNA	NM_006058	Agilent_HUMAN_G3V2	gi|386642882|ref|NM_001258456.1|,gi|386642880|ref|NM_001258455.1|,gi|386642878|ref|NM_001258454.1|,gi|356874797|ref|NM_001252393.1|,gi|356874795|ref|NM_001252392.1|,gi|356874794|ref|NM_006058.4|,gi|356874792|ref|NM_001252391.1|,gi|356874790|ref|NM_001252390.1|,gi|356874787|ref|NM_001252386.1|,gi|356874785|ref|NM_001252385.1|	TNIP1	TNFAIP3 interacting protein 1	GO:0005515(protein binding)|GO:0005622(intracellular)|GO:0005634(nucleus)|GO:0005737(cytoplasm)|GO:0006412(translation)|GO:0006952(defense response)|GO:0009101(glycoprotein biosynthetic process)|GO:0045071(negative regulation of viral genome replication)	chr5	150409503	150460645	-	ACACCCCTACCCCTCTGTGAGGAGCTGTGGGAAGTGTGGGTTTGTCTCCAGAACAGAAGA	NA	NA	NA	NA	NA
LNCA_23_P130836	8.55103	P	8.32386	P	1.17053	0	mRNA	NM_005317	Agilent_HUMAN_G3V2	ENST00000264553	GZMM	granzyme M (lymphocyte met-ase 1)	GO:0004252(serine-type endopeptidase activity)|GO:0005576(extracellular region)|GO:0006508(proteolysis)|GO:0006915(apoptosis)|GO:0008233(peptidase activity)|GO:0008236(serine-type peptidase activity)|GO:0019835(cytolysis)|GO:0045087(innate immune response)	chr19	544033	549920	+	GAGTCCTGTCCTTCAGCTCCAGGGTCTGCACTGACATCTTCAAGCCTCCCGTGGCCACCG	NA	NA	NA	NA	NA
LNCA_33_P3300867	6.30207	P	6.13595	P	1.12204	0	mRNA	NA	Agilent_HUMAN_G3V2	-	LOC100506514	uncharacterized LOC100506514	NA	chr4	57289534	57289593	+	ATCCCAGCTTCTTGGGATGCTAAGATTGAAGCATGACTTAAGCCCAGGAGTTTGAATCCA	NA	NA	NA	NA	NA
LNCA_23_P371787	11.7743	P	11.5365	P	1.17918	0	mRNA	NM_014734	Agilent_HUMAN_G3V2	ENST00000342745	KIAA0247	KIAA0247	GO:0003674(molecular_function)|GO:0005575(cellular_component)|GO:0008150(biological_process)|GO:0016020(membrane)|GO:0016021(integral to membrane)	chr14	70078309	70181861	+	CCCTGGCTTCTTCAGGTTATCGCACCACTATGGAATCCTTTGCAGAATGGTACTCATATA	NA	NA	NA	NA	NA
LNCA_23_P14928	11.4446	P	12.2856	P	0.558274	0	mRNA	NM_020312	Agilent_HUMAN_G3V2	ENST00000567072,ENST00000262507	COQ9	coenzyme Q9 homolog (S. cerevisiae)	GO:0005739(mitochondrion)|GO:0006744(ubiquinone biosynthetic process)	chr16	57481336	57495187	+	CAGACCAAGCCTCCTGATGCCTTTCTGCACTGCAACTGTGTGATTGAAAAATGAGATGTT	NA	NA	NA	NA	NA
LNCA_32_P489959	1.41811	A	2.56132	A	0.452749	0	mRNA	NM_178544	Agilent_HUMAN_G3V2	ENST00000347077	ZNF546	zinc finger protein 546	"GO:0003677(DNA binding)|GO:0005622(intracellular)|GO:0005634(nucleus)|GO:0006355(regulation of transcription, DNA-dependent)|GO:0008270(zinc ion binding)|GO:0046872(metal ion binding)"	chr19	40502942	40526948	+	AGTCAGAACCTATCTCTGAAAATTAATGTGAGAAAGAAATCTCTAGATTTGATGGGTGTG	NA	NA	NA	NA	NA
LNCA_23_P106299	14.0652	P	14.7111	P	0.639097	0	mRNA	NM_001018108	Agilent_HUMAN_G3V2	ENST00000409614,ENST00000403425,ENST00000402131,ENST00000339624,ENST00000409960,ENST00000249786,ENST00000381359	SERF2	small EDRK-rich factor 2	GO:0003674(molecular_function)|GO:0005634(nucleus)|GO:0005829(cytosol)|GO:0008150(biological_process)	chr15	44084039	44088287	+	GCAGAAAAAGGCAAACGAGAAGAAGGAGGAACCCAAGTAGCTTTGTGGCTTCGTGTCCAA	NA	NA	NA	NA	NA
LNCA_33_P3405103	7.69566	P	6.97028	P	1.65333	0	mRNA	NM_020912	Agilent_HUMAN_G3V2	ENST00000573564	FLYWCH1	FLYWCH-type zinc finger 1	GO:0003677(DNA binding)|GO:0005634(nucleus)|GO:0005730(nucleolus)|GO:0005737(cytoplasm)|GO:0046872(metal ion binding)	chr16	2961979	2990158	+	GGTAATTGTATTTGTTATCTAATGGTGCATGACCAATTACAACAAAACGTAGTGGGCTTA	NA	NA	NA	NA	NA
LNCA_21_P0010338	9.82036	P	8.17281	P	3.13301	0	mRNA	NA	Agilent_HUMAN_G3V2	-	XLOC_014134	NA	NA	chr22	16062891	16062950	+	CAGACAAGAAGCAGCACCCACTGGTTCCTGCTCCAAAAGCCATTATGAACATTATAAACT	NA	NA	NA	NA	NA
LNCA_23_P22926	12.7744	P	12.7644	P	1.00697	0	mRNA	NM_002074	Agilent_HUMAN_G3V2	gi|543173168|ref|NM_001282539.1|,gi|543173166|ref|NM_001282538.1|,gi|543173165|ref|NM_002074.4|	GNB1	"guanine nucleotide binding protein (G protein), beta polypeptide 1"	GO:0001664(G-protein-coupled receptor binding)|GO:0001750(photoreceptor outer segment)|GO:0003924(GTPase activity)|GO:0004871(signal transducer activity)|GO:0005834(heterotrimeric G-protein complex)|GO:0005886(plasma membrane)|GO:0006112(energy reserve metabolic process)|GO:0006184(GTP catabolic process)|GO:0007165(signal transduction)|GO:0007200(activation of phospholipase C activity by G-protei…	chr1	1716723	1822556	-	TTAAAAATTTTGATTGTTTGCCATATTGGGTGGGTTTACTCTTAGAATCGCATGCTGTAG	NA	NA	NA	NA	NA
LNCA_24_P227091	10.8284	P	12.0226	P	0.437057	0	mRNA	NM_004523	Agilent_HUMAN_G3V2	ENST00000260731	KIF11	kinesin family member 11	GO:0000166(nucleotide binding)|GO:0000922(spindle pole)|GO:0003777(microtubule motor activity)|GO:0005524(ATP binding)|GO:0005737(cytoplasm)|GO:0005819(spindle)|GO:0005829(cytosol)|GO:0005856(cytoskeleton)|GO:0005871(kinesin complex)|GO:0005876(spindle microtubule)|GO:0007018(microtubule-based movement)|GO:0007049(cell cycle)|GO:0007051(spindle organization)|GO:0007052(mitotic spindle organizatio…	chr10	94352824	94415152	+	ACACTCCAAGACCTGTGCCTTTTAGAGAAGCTCACAATGATTTAAGGACTGTTTGAAACT	NA	NA	NA	NA	NA
LNCA_23_P250619	12.0742	P	12.4352	P	0.778673	0	mRNA	NM_153746	Agilent_HUMAN_G3V2	ENST00000359775,ENST00000414563	ZDHHC14	"zinc finger, DHHC-type containing 14"	"GO:0008270(zinc ion binding)|GO:0016020(membrane)|GO:0016021(integral to membrane)|GO:0016746(transferase activity, transferring acyl groups)|GO:0046872(metal ion binding)"	chr6	157802556	158094977	+	GGAAGGCTTCTGACGCTTGTGGCCAGACTGCAATTGCACTTATGTGTTATGCTACTAATA	NA	NA	NA	NA	NA
LNCA_23_P101319	1.4236	A	1.38167	A	1.0295	0	mRNA	NM_152354	Agilent_HUMAN_G3V2	gi|612407838|ref|NM_001291488.1|,gi|612407830|ref|NM_001291489.1|,gi|612407810|ref|NM_152354.5|,gi|612407785|ref|NM_001291490.1|,gi|612407776|ref|NM_001291491.1|	ZNF285	zinc finger protein 285	"GO:0003677(DNA binding)|GO:0005622(intracellular)|GO:0005634(nucleus)|GO:0006355(regulation of transcription, DNA-dependent)|GO:0008270(zinc ion binding)|GO:0046872(metal ion binding)"	chr19	44889807	44905777	-	TCAACTGCTGTATGCTACAATGGCAAAGAGGTTACTTTTGACAAATGGGTGGTTTGTGGT	NA	NA	NA	NA	NA
LNCA_33_P3212754	6.48749	P	7.19677	P	0.611626	0	mRNA	NM_017561	Agilent_HUMAN_G3V2	ENST00000372322	FAM22F	"family with sequence similarity 22, member F"	NA	chr9	97080477	97090926	-	AAGCAGTGCCTTGGGGGCCTTGTGTGTAAATGTGAATAAATGTAGTTGTTTTGGAAAATG	NA	NA	NA	NA	NA
LNCA_32_P78783	6.21728	P	6.36328	P	0.903753	0	mRNA	NM_001201407	Agilent_HUMAN_G3V2	ENST00000433976	ZNF778	zinc finger protein 778	"GO:0003677(DNA binding)|GO:0005622(intracellular)|GO:0005634(nucleus)|GO:0006355(regulation of transcription, DNA-dependent)|GO:0008270(zinc ion binding)|GO:0046872(metal ion binding)"	chr16	89284110	89295965	+	GTGATATGCAGCAGCATTGTTGCTGTTCTGCTCAGTACTTTGATGATCCCTTGTGATCTC	NA	NA	NA	NA	NA
LNCA_23_P28969	11.801	P	11.5963	P	1.15247	0	mRNA	NM_176812	Agilent_HUMAN_G3V2	ENST00000217402	CHMP4B	charged multivesicular body protein 4B	GO:0005515(protein binding)|GO:0005737(cytoplasm)|GO:0005768(endosome)|GO:0005829(cytosol)|GO:0015031(protein transport)|GO:0016020(membrane)|GO:0016044(cellular membrane organization)|GO:0016197(endosome transport)|GO:0031902(late endosome membrane)	chr20	32399109	32442173	+	CAAGAACTTGCAGAGGAGATTTCAACAGCAATTTCGAAACCTGTAGGGTTTGGAGAAGAG	NA	NA	NA	NA	NA
LNCA_23_P216568	10.7626	P	11.1367	P	0.77158	0	mRNA	NM_017832	Agilent_HUMAN_G3V2	ENST00000322940	FAM206A	"family with sequence similarity 206, member A"	GO:0005960(glycine cleavage complex)|GO:0006546(glycine catabolic process)	chr9	111696672	111703237	+	CGGGAAGCTAATTCTTGAAATATGCACATTATAGTTACTCAGTCTCACATACTCTAGTTA	NA	NA	NA	NA	NA
LNCA_24_P406714	10.0809	P	9.55736	P	1.43745	0	mRNA	NM_004641	Agilent_HUMAN_G3V2	ENST00000377059,ENST00000307729,ENST00000446906,ENST00000377072	MLLT10	"myeloid/lymphoid or mixed-lineage leukemia (trithorax homolog, Drosophila); translocated to, 10"	"GO:0003677(DNA binding)|GO:0003700(sequence-specific DNA binding transcription factor activity)|GO:0005515(protein binding)|GO:0005634(nucleus)|GO:0005730(nucleolus)|GO:0005737(cytoplasm)|GO:0006355(regulation of transcription, DNA-dependent)|GO:0008270(zinc ion binding)|GO:0045944(positive regulation of transcription from RNA polymerase II promoter)|GO:0046872(metal ion binding)"	chr10	21823100	22032559	+	TAAAAGCTCACCACTAGAGTTCCTGAAACAGGTGAAACCTGTATGACAGCCCTTCCACTT	NA	NA	NA	NA	NA
LNCA_23_P16225	8.68918	P	8.56362	P	1.09093	0	mRNA	NM_017682	Agilent_HUMAN_G3V2	ENST00000042931,ENST00000553030,ENST00000549706	BEST2	bestrophin 2	GO:0003674(molecular_function)|GO:0005216(ion channel activity)|GO:0005254(chloride channel activity)|GO:0005886(plasma membrane)|GO:0005929(cilium)|GO:0006811(ion transport)|GO:0006821(chloride transport)|GO:0007608(sensory perception of smell)|GO:0008150(biological_process)|GO:0016021(integral to membrane)|GO:0034707(chloride channel complex)|GO:0051899(membrane depolarization)	chr19	12863406	12869271	+	CTTTGTAAAGTCCACCTACACTTTTGACCAGCTCTCGCTGCCCGCATGTGTTTGGCGCTG	NA	NA	NA	NA	NA
LNCA_21_P0012215	2.80692	A	2.91005	A	0.931005	0	mRNA	NA	Agilent_HUMAN_G3V2	-	XLOC_l2_009050	NA	NA	chr21	35697191	35697250	+	ACGTTCCAAAAGATTCAGAGCCAGAGAGAAACAAAACGCCCTTTGTTGATGAAGCATTTA	NA	NA	NA	NA	NA
LNCA_23_P23346	12.359	P	12.0702	P	1.22158	0	mRNA	NM_006818	Agilent_HUMAN_G3V2	ENST00000368921	MLLT11	"myeloid/lymphoid or mixed-lineage leukemia (trithorax homolog, Drosophila); translocated to, 11"	"GO:0003674(molecular_function)|GO:0005575(cellular_component)|GO:0043065(positive regulation of apoptosis)|GO:0045893(positive regulation of transcription, DNA-dependent)|GO:0051901(positive regulation of mitochondrial depolarization)|GO:0090200(positive regulation of release of cytochrome c from mitochondria)"	chr1	151032150	151040973	+	AATCTTCTGAACGGCATAAGTCCTATTTTAGCCTTACCTCCTGCATTTGCAATACGTAAT	NA	NA	NA	NA	NA
LNCA_21_P0013709	6.53664	P	6.7156	P	0.883339	0	mRNA	NA	Agilent_HUMAN_G3V2	-	XLOC_l2_015034	NA	NA	chr9	132117870	132121666	+	TACAGCTGCGTAGCATCGTGGTAAGAACACCCGCCCTGACATCACACAGACCTGCATCCA	NA	NA	NA	NA	NA
LNCA_21_P0010767	5.52892	P	4.75866	P	1.70558	0	mRNA	NA	Agilent_HUMAN_G3V2	-	XLOC_l2_001064	NA	NA	chr1	116995668	116995727	-	GTTTCTTCATGTTTGCTAACCCTATCTATATCTATGGTTTTGGCCAATAAATTCACTGTG	NA	NA	NA	NA	NA
LNCA_23_P142031	7.96907	P	7.89731	P	1.051	0	mRNA	NM_001101401	Agilent_HUMAN_G3V2	gi|301500719|ref|NM_001101401.2|	SBK2	"SH3-binding domain kinase family, member 2"	GO:0000166(nucleotide binding)|GO:0004674(protein serine/threonine kinase activity)|GO:0005524(ATP binding)	chr19	56041099	56048435	-	CCCAGCTGGCCTCCGCCCTGGAGTACATCCACGCCCGCGGCCTGGTGTACCGGGACCTGA	NA	NA	NA	NA	NA
LNCA_23_P111724	1.58038	A	3.90665	P	0.199399	0	mRNA	NM_138290	Agilent_HUMAN_G3V2	ENST00000394654,ENST00000493037,ENST00000338056	RUNDC3B	RUN domain containing 3B	NA	chr7	87257728	87461613	+	TGAAATTTTATATTGTTCTGGTACATGTCTGAAATTCTATTGCTTGGAGAGAATCCCCTC	NA	NA	NA	NA	NA
LNCA_24_P784765	6.23458	P	6.78247	P	0.684017	0	mRNA	NM_203330	Agilent_HUMAN_G3V2	gi|187829184|ref|NM_001127227.1|,gi|187829182|ref|NM_001127226.1|,gi|187829106|ref|NM_000611.5|,gi|187829071|ref|NM_203331.2|,gi|187829069|ref|NM_001127225.1|,gi|187829061|ref|NM_203329.2|,gi|187829037|ref|NM_203330.2|,gi|187828909|ref|NM_001127223.1|	CD59	"CD59 molecule, complement regulatory protein"	GO:0005515(protein binding)|GO:0005576(extracellular region)|GO:0005624(membrane fraction)|GO:0005886(plasma membrane)|GO:0007166(cell surface receptor linked signaling pathway)|GO:0007596(blood coagulation)|GO:0031225(anchored to membrane)|GO:0031362(anchored to external side of plasma membrane)	chr11	33724555	33758025	-	TTGTGGCACTTGAGTTTTCTTGCATACTTGTTAGAGAAACCAAGTTTGTCATCAACTTCT	NA	NA	NA	NA	NA
LNCA_24_P207727	10.3701	P	9.72386	P	1.56505	0	mRNA	NM_001003891	Agilent_HUMAN_G3V2	ENST00000406969,ENST00000263205,ENST00000292733,ENST00000425759	MED15	mediator complex subunit 15	GO:0001104(RNA polymerase II transcription cofactor activity)|GO:0005515(protein binding)|GO:0005634(nucleus)|GO:0005654(nucleoplasm)|GO:0005737(cytoplasm)|GO:0005794(Golgi apparatus)|GO:0006357(regulation of transcription from RNA polymerase II promoter)|GO:0010467(gene expression)|GO:0016592(mediator complex)	chr22	20861828	20941919	+	CCTATAGAACACAGAGGACATAGGAAACCCTTAAAACACACATGGGATTCTCTGGTCACA	NA	NA	NA	NA	NA
LNCA_23_P142738	5.29811	P	5.24792	P	1.0354	0	mRNA	NM_152390	Agilent_HUMAN_G3V2	ENST00000281961	TMEM178	transmembrane protein 178	GO:0016020(membrane)|GO:0016021(integral to membrane)	chr2	39893034	39945104	+	TTTCTGGATTACTGATAGAAAATCATGCAAAACCTCCCAACCTTTCTAAGGACAAGACTA	NA	NA	NA	NA	NA
LNCA_33_P3399875	7.50651	P	7.34697	P	1.11693	0	mRNA	NM_080825	Agilent_HUMAN_G3V2	ENST00000375222	C20orf144	chromosome 20 open reading frame 144	NA	chr20	32250091	32251721	+	TGGGAAACTATAGTTCCCACAAAAGGACCAAAGCACCCAAGCAGGCCCGCAAGGAGAGGC	NA	NA	NA	NA	NA
LNCA_24_P113572	1.44041	A	1.38074	A	1.04223	0	mRNA	NM_138415	Agilent_HUMAN_G3V2	gi|546230867|ref|NM_001284296.1|,gi|334883187|ref|NM_001242450.1|,gi|334883186|ref|NM_001135862.2|,gi|334883184|ref|NM_138415.4|	PHF21B	PHD finger protein 21B	GO:0008270(zinc ion binding)|GO:0046872(metal ion binding)	chr22	45277042	45405581	-	GGTTTTCTTCGCGGATGGATTGAGTTACATGTTTTAACAGTGTAATGGGAGGATCTGAAA	NA	NA	NA	NA	NA
LNCA_33_P3352449	10.3499	P	10.2086	P	1.10285	0	mRNA	NM_019041	Agilent_HUMAN_G3V2	gi|688955181|ref|NM_001301047.2|,gi|688955162|ref|NM_001301871.1|,gi|688955160|ref|NM_001114184.2|,gi|688955082|ref|NM_001301870.1|,gi|688955032|ref|NM_019041.6|	MTRF1L	mitochondrial translational release factor 1-like	"GO:0005737(cytoplasm)|GO:0005739(mitochondrion)|GO:0006415(translational termination)|GO:0016149(translation release factor activity, codon specific)"	chr6	153308399	153323925	-	CTACTGGATGAACTTGTACAGTCATTGAAGGAATACGCCAATTATGAATCTTTAGTAGAA	NA	NA	NA	NA	NA
LNCA_23_P65442	9.87065	P	8.50833	P	2.57099	0	mRNA	NM_006084	Agilent_HUMAN_G3V2	ENST00000557894,ENST00000396864	IRF9	interferon regulatory factor 9	"GO:0000975(regulatory region DNA binding)|GO:0003700(sequence-specific DNA binding transcription factor activity)|GO:0005515(protein binding)|GO:0005634(nucleus)|GO:0005654(nucleoplasm)|GO:0005737(cytoplasm)|GO:0005829(cytosol)|GO:0006355(regulation of transcription, DNA-dependent)|GO:0006366(transcription from RNA polymerase II promoter)|GO:0007166(cell surface receptor linked signaling pathway…	chr14	24630421	24635774	+	GATAATTCTCAGTAGTTGTCCGTGATAATCGTGTCCTGAAAATCCTCGCACACACTGGCT	NA	NA	NA	NA	NA
LNCA_33_P3416043	1.41881	A	1.37724	A	1.02924	0	mRNA	NA	Agilent_HUMAN_G3V2	-	NA	NA	NA	chr12	55678222	55678281	+	ACAACACACCAAGGCTTTTTCCACTTGTTCTTCACACATGATTGTTGTCTCTATTACTTA	NA	NA	NA	NA	NA
LNCA_23_P82588	10.8017	P	11.2198	P	0.7484	0	mRNA	NM_197964	Agilent_HUMAN_G3V2	ENST00000297534	C7orf55	chromosome 7 open reading frame 55	GO:0005739(mitochondrion)	chr7	139025877	139031065	+	TTGGATGCTGCATTCATAGGAGAATTGAATAATTTCTATCAATATGTATTTATCATTAAA	NA	NA	NA	NA	NA
LNCA_33_P3397165	1.41767	A	1.378	A	1.02788	0	mRNA	NA	Agilent_HUMAN_G3V2	-	NA	NA	NA	chr8	87208168	87208227	+	TTCAAGGAAGGATTAAGGCTGGCATCCTGATAGCAAAGGTGGAGACAAAGGAAAGCATTC	NA	NA	NA	NA	NA
LNCA_33_P3307157	7.57814	P	6.98629	P	1.50718	0	mRNA	NM_001134363	Agilent_HUMAN_G3V2	ENST00000369519	RBM20	RNA binding motif protein 20	GO:0000166(nucleotide binding)|GO:0003723(RNA binding)|GO:0005622(intracellular)|GO:0005634(nucleus)|GO:0008270(zinc ion binding)	chr10	112404154	112599229	+	CTGGGAGCTGCATGTGAAAGGGAAGCTGCACGCTCAGAAATGCCTGGTCTTCTCTGAAAA	NA	NA	NA	NA	NA
LNCA_33_P3308586	5.73264	P	5.53544	P	1.14647	0	mRNA	NM_001012729	Agilent_HUMAN_G3V2	gi|61969661|ref|NM_001012729.1|	DUXA	double homeobox A	GO:0000976(transcription regulatory region sequence-specific DNA binding)|GO:0005634(nucleus)	chr19	57663093	57678856	-	CAATTCAGGGGCCTCTCATACCCTCTACTGTGAGATGTTACTAAAGAACCTTAGTAACTT	NA	NA	NA	NA	NA
LNCA_24_P414712	7.68685	P	6.8659	P	1.76656	0	mRNA	NM_015695	Agilent_HUMAN_G3V2	ENST00000443324,ENST00000543502,ENST00000534694,ENST00000339717,ENST00000357641	BRPF3	"bromodomain and PHD finger containing, 3"	GO:0002576(platelet degranulation)|GO:0005515(protein binding)|GO:0005576(extracellular region)|GO:0005829(cytosol)|GO:0007596(blood coagulation)|GO:0008270(zinc ion binding)|GO:0016568(chromatin modification)|GO:0030168(platelet activation)|GO:0043966(histone H3 acetylation)|GO:0046872(metal ion binding)|GO:0070776(MOZ/MORF histone acetyltransferase complex)	chr6	36164549	36200567	+	AGGATGGGGTTTTGGATTTTGTATAATAATAAAAACAATACAGCATATGGCTAGGGAAGG	NA	NA	NA	NA	NA
LNCA_33_P3318671	13.8807	P	13.8906	P	0.993164	0	mRNA	NM_007260	Agilent_HUMAN_G3V2	ENST00000400061,ENST00000374514	LYPLA2	lysophospholipase II	GO:0005737(cytoplasm)|GO:0006629(lipid metabolic process)|GO:0006631(fatty acid metabolic process)|GO:0016787(hydrolase activity)	chr1	24117645	24122029	+	CTCCATGTGGTTTTTGGGTGTTTTTCTTCTTGTGTCCTGGATTCTGATAAAATTAAAGAA	NA	NA	NA	NA	NA
LNCA_33_P3248962	2.95843	A	3.51514	P	0.679855	0	mRNA	NA	Agilent_HUMAN_G3V2	gi|662236837|ref|NM_001297605.1|,gi|662236829|ref|NM_003820.3|	LOC100131742	uncharacterized LOC100131742	NA	chr1	2495710	2495769	+	AAGTTAGAAGCGGTGAGGGGAATGACCCTGCAGCCATGCCATGAGGATGGAGGCCACATA	NA	NA	NA	NA	NA
LNCA_33_P3339376	9.94346	P	9.83209	P	1.08026	0	mRNA	NA	Agilent_HUMAN_G3V2	-	WIPF1	"WAS/WASL interacting protein family, member 1"	GO:0003779(actin binding)|GO:0005515(protein binding)|GO:0005522(profilin binding)|GO:0005737(cytoplasm)|GO:0005884(actin filament)|GO:0006461(protein complex assembly)|GO:0008154(actin polymerization or depolymerization)|GO:0015629(actin cytoskeleton)|GO:0016023(cytoplasmic membrane-bounded vesicle)|GO:0030036(actin cytoskeleton organization)|GO:0030048(actin filament-based movement)|GO:0046827(…	chr2	175435897	175435956	-	TTCATTCGCCAGGCTTTGAGGCCATTTCCCTATTCATTAAAGACTAATGTTTAAAAAGTC	NA	NA	NA	NA	NA
LNCA_24_P185029	8.25817	P	8.14655	P	1.08044	0	mRNA	NM_015503	Agilent_HUMAN_G3V2	ENST00000568868,ENST00000569651,ENST00000395532,ENST00000538342,ENST00000359285,ENST00000545570,ENST00000337120,ENST00000322610	SH2B1	SH2B adaptor protein 1	GO:0004871(signal transducer activity)|GO:0005634(nucleus)|GO:0005737(cytoplasm)|GO:0005829(cytosol)|GO:0007596(blood coagulation)|GO:0016020(membrane)|GO:0035556(intracellular signal transduction)	chr16	28875313	28885534	+	ACCTGTGGTTCCAGTCCATTTTCGATATGCTCGAGCACTTCCGGGTGCACCCCATCCCTT	NA	NA	NA	NA	NA
LNCA_23_P49657	1.45448	A	1.39288	A	1.04363	0	mRNA	NM_005963	Agilent_HUMAN_G3V2	gi|115527081|ref|NM_005963.3|	MYH1	"myosin, heavy chain 1, skeletal muscle, adult"	GO:0000166(nucleotide binding)|GO:0003774(motor activity)|GO:0003779(actin binding)|GO:0005516(calmodulin binding)|GO:0005524(ATP binding)|GO:0005737(cytoplasm)|GO:0005859(muscle myosin complex)|GO:0014704(intercalated disc)|GO:0030016(myofibril)|GO:0031672(A band)|GO:0032982(myosin filament)	chr17	10395626	10421859	-	TTATCTAACTGCTGAAAGGTGACCAAAGAAATGCACAAAATGTGAAAATCTTTGTCACTC	NA	NA	NA	NA	NA
LNCA_33_P3773261	5.60726	P	5.7489	P	0.906489	0	mRNA	NA	Agilent_HUMAN_G3V2	-	NQO2	"NAD(P)H dehydrogenase, quinone 2"	GO:0001512(dihydronicotinamide riboside quinone reductase activity)|GO:0005634(nucleus)|GO:0005730(nucleolus)|GO:0005737(cytoplasm)|GO:0008753(NADPH dehydrogenase (quinone) activity)|GO:0009055(electron carrier activity)|GO:0016491(oxidoreductase activity)|GO:0046872(metal ion binding)|GO:0050662(coenzyme binding)	chr6	3027560	3027619	+	GTGTTACTAAGATCATAAAAATGAAGGAAAATGCCCAAGCATATCCCCAACCCCTCACCC	NA	NA	NA	NA	NA
LNCA_23_P305550	9.35801	P	8.92792	P	1.34732	0	mRNA	NM_001195382	Agilent_HUMAN_G3V2	ENST00000438013,ENST00000403859,ENST00000319838,ENST00000270364	GPR35	G protein-coupled receptor 35	GO:0004871(signal transducer activity)|GO:0004872(receptor activity)|GO:0004930(G-protein coupled receptor activity)|GO:0005886(plasma membrane)|GO:0005887(integral to plasma membrane)|GO:0007186(G-protein coupled receptor protein signaling pathway)	chr2	241544824	241570676	+	TATGGCTGGAGTTCCCATGCCTGCCAATCTCCTGTCGACTGCGAGTCAGCTCCGATACTT	NA	NA	NA	NA	NA
LNCA_23_P89155	9.92849	P	10.0956	P	0.890649	0	mRNA	NM_001258	Agilent_HUMAN_G3V2	ENST00000586261,ENST00000425876,ENST00000448471	CDK3	cyclin-dependent kinase 3	GO:0000082(G1/S transition of mitotic cell cycle)|GO:0000166(nucleotide binding)|GO:0004693(cyclin-dependent protein kinase activity)|GO:0005524(ATP binding)|GO:0007067(mitosis)|GO:0008283(cell proliferation)|GO:0045023(G0 to G1 transition)|GO:0051301(cell division)	chr17	73996986	74002080	+	CATGAGGTGGTGACACTGTGGTATCGCGCCCCCGAGATTCTCTTGGGCAGCAAGTTCTAT	NA	NA	NA	NA	NA
LNCA_33_P3358109	1.49886	A	1.40501	A	1.06721	0	mRNA	NA	Agilent_HUMAN_G3V2	-	NA	NA	NA	chr16	52744534	52744593	-	TTAAGAGTACATGGGATCCAGAAGAATGGTTGCCTGAAATGGAGAGGCTGAAGGCTTACA	NA	NA	NA	NA	NA
LNCA_33_P3392882	1.51948	A	1.4107	A	1.07832	0	mRNA	NM_207481	Agilent_HUMAN_G3V2	gi|126362968|ref|NM_207481.3|,gi|126362966|ref|NM_207363.2|	NCKAP5	NCK-associated protein 5	GO:0005575(cellular_component)|GO:0008150(biological_process)	chr2	133429371	134326031	-	CAGCAGTACAGATGAGGGAAAAGAAAAGACCAAATTGCTATTAGAGAGATTGAAAGCTCT	NA	NA	NA	NA	NA
LNCA_21_P0012288	1.52668	A	1.41207	A	1.08268	0	mRNA	NA	Agilent_HUMAN_G3V2	-	XLOC_l2_009469	NA	NA	chr22	20993043	20993102	-	TTTATTATGAAGCATTAGTTTGTATCACTCCTGCACAAGGTGCTGAGACATGGCCCCAGC	NA	NA	NA	NA	NA
LNCA_33_P3419998	5.08573	P	6.80307	P	0.304109	0	mRNA	NM_001039960	Agilent_HUMAN_G3V2	gi|390190222|ref|NM_001258401.2|,gi|385719211|ref|NM_001039960.2|	SLC4A8	"solute carrier family 4, sodium bicarbonate cotransporter, member 8"	GO:0005215(transporter activity)|GO:0005452(inorganic anion exchanger activity)|GO:0005886(plasma membrane)|GO:0006811(ion transport)|GO:0006814(sodium ion transport)|GO:0015297(antiporter activity)|GO:0015701(bicarbonate transport)|GO:0016021(integral to membrane)|GO:0055085(transmembrane transport)	chr12	51818593	51909547	+	GCCTATTGGCTGAACATTATGCTACTTTCAGATATTAAAATGGTGTTCCTTTGAATCGTG	NA	NA	NA	NA	NA
LNCA_33_P3373139	8.11264	P	8.0455	P	1.04764	0	mRNA	NA	Agilent_HUMAN_G3V2	-	SZT2	seizure threshold 2 homolog (mouse)	GO:0005777(peroxisome)|GO:0007417(central nervous system development)|GO:0009791(post-embryonic development)|GO:0043473(pigmentation)	chr1	43894857	43894916	+	TATCGCTACTCTGTTTCATAGAAATCCCCATCCATCAAGAAATATGAAAGTTAAGGCTGT	NA	NA	NA	NA	NA
LNCA_32_P33114	3.54067	A	4.10944	P	0.67419	0	mRNA	NM_175737	Agilent_HUMAN_G3V2	ENST00000257408	KLB	klotho beta	"GO:0003824(catalytic activity)|GO:0004553(hydrolase activity, hydrolyzing O-glycosyl compounds)|GO:0005886(plasma membrane)|GO:0005975(carbohydrate metabolic process)|GO:0008286(insulin receptor signaling pathway)|GO:0008543(fibroblast growth factor receptor signaling pathway)|GO:0016021(integral to membrane)|GO:0017134(fibroblast growth factor binding)|GO:0043169(cation binding)"	chr4	39408472	39453153	+	AAAGGAGCAAACAGGTAAGATCTTTGGAGTTTAAGCTTTTCTGAGATGTGTTGTGAAAAA	NA	NA	NA	NA	NA
LNCA_33_P3220406	3.57893	A	3.72166	P	0.905804	0	mRNA	NA	Agilent_HUMAN_G3V2	-	NA	NA	NA	chr18	46183870	46183929	-	GGGTGCTCTGGAAGCACCAATCCCCTGGCTCTAAATGTCAGTGTGCATCAGAATCACTGA	NA	NA	NA	NA	NA
LNCA_33_P3878772	7.12959	P	6.42309	P	1.63184	0	mRNA	NM_004972	Agilent_HUMAN_G3V2	ENST00000381652	JAK2	Janus kinase 2	GO:0000166(nucleotide binding)|GO:0004672(protein kinase activity)|GO:0004713(protein tyrosine kinase activity)|GO:0004715(non-membrane spanning protein tyrosine kinase activity)|GO:0005102(receptor binding)|GO:0005131(growth hormone receptor binding)|GO:0005143(interleukin-12 receptor binding)|GO:0005515(protein binding)|GO:0005524(ATP binding)|GO:0005634(nucleus)|GO:0005737(cytoplasm)|GO:000582…	chr9	4985244	5128183	+	GGCCAGCATTATAAGCAGGTGTATACTTTTAGCTTGTAGTTCCATGTACTGTAAATATTT	NA	NA	NA	NA	NA
LNCA_23_P80503	7.99731	P	8.48608	P	0.712632	0	mRNA	NM_133631	Agilent_HUMAN_G3V2	gi|294345406|ref|NM_133631.3|,gi|224994172|ref|NM_001145845.1|,gi|224994168|ref|NM_002941.3|	ROBO1	"roundabout, axon guidance receptor, homolog 1 (Drosophila)"	GO:0002042(cell migration involved in sprouting angiogenesis)|GO:0004872(receptor activity)|GO:0005515(protein binding)|GO:0005737(cytoplasm)|GO:0005886(plasma membrane)|GO:0005887(integral to plasma membrane)|GO:0006919(activation of caspase activity)|GO:0007155(cell adhesion)|GO:0007156(homophilic cell adhesion)|GO:0007275(multicellular organismal development)|GO:0007399(nervous system developm…	chr3	78646387	79068609	-	TACCTTATTGTAGACCTACTTTTCCAACATCAAATAATCCCAGAGATCCCAGTTCCTCAA	NA	NA	NA	NA	NA
LNCA_23_P427122	4.58738	P	4.69699	P	0.926836	0	mRNA	NM_053017	Agilent_HUMAN_G3V2	gi|663071045|ref|NM_053017.4|,gi|118640869|ref|NM_001079536.1|	ART5	ADP-ribosyltransferase 5	"GO:0003956(NAD(P)+-protein-arginine ADP-ribosyltransferase activity)|GO:0005576(extracellular region)|GO:0006471(protein ADP-ribosylation)|GO:0016757(transferase activity, transferring glycosyl groups)"	chr11	3659735	3663546	-	CTCTCTGGAGCTATAATCAGACCTGTAGCCATTTTAACTGCGCCTATCTGGGTGGGGAGA	NA	NA	NA	NA	NA
LNCA_21_P0011419	7.34445	P	7.5105	P	0.891283	0	mRNA	NM_000296	Agilent_HUMAN_G3V2	gi|205360961|ref|NM_000296.3|,gi|205360953|ref|NM_001009944.2|	PKD1	polycystic kidney disease 1 (autosomal dominant)	GO:0001502(cartilage condensation)|GO:0001568(blood vessel development)|GO:0001701(in utero embryonic development)|GO:0002133(polycystin complex)|GO:0005261(cation channel activity)|GO:0005515(protein binding)|GO:0005529(sugar binding)|GO:0005634(nucleus)|GO:0005886(plasma membrane)|GO:0005887(integral to plasma membrane)|GO:0005929(cilium)|GO:0006816(calcium ion transport)|GO:0007050(cell cycle …	chr16	2138710	2185899	-	ACGTGAGCAACGTCACCGTGAACTACAACATCACCGTGGAGCGGATGAACAGGATGCAGG	NA	NA	NA	NA	NA
LNCA_33_P3234667	10.089	P	10.7008	P	0.654384	0	mRNA	NM_003439	Agilent_HUMAN_G3V2	ENST00000324306	ZKSCAN1	zinc finger with KRAB and SCAN domains 1	"GO:0003677(DNA binding)|GO:0003700(sequence-specific DNA binding transcription factor activity)|GO:0005622(intracellular)|GO:0005634(nucleus)|GO:0005739(mitochondrion)|GO:0006355(regulation of transcription, DNA-dependent)|GO:0008270(zinc ion binding)|GO:0016032(viral reproduction)|GO:0046872(metal ion binding)"	chr7	99613194	99639312	+	TATGTTCCAATCGTGATGAATTTGAGAAACATTGCAAGAGGGAGCTCAATCTTGGCCGGG	NA	NA	NA	NA	NA
LNCA_23_P259357	16.6613	P	16.3401	P	1.24944	0	mRNA	NM_001001479	Agilent_HUMAN_G3V2	ENST00000343605	SLC35E4	"solute carrier family 35, member E4"	GO:0016020(membrane)|GO:0016021(integral to membrane)	chr22	31031792	31043862	+	AAGGAATGGAGAACAGGGCTGGGCATGGTGGCTCACGCCTATAATCCCAGCACTTCCAGA	NA	NA	NA	NA	NA
LNCA_33_P3312147	1.41725	A	1.3779	A	1.02765	0	mRNA	NA	Agilent_HUMAN_G3V2	-	NA	NA	NA	chr7	50850889	50850948	-	ACATTTTGGGGAGAAGGGTGAGACGAGAGTGATCCTGGAAGAGTAGAACTGGCCGGCCCT	NA	NA	NA	NA	NA
LNCA_21_P0008374	3.71781	A	3.36424	P	1.27772	0	mRNA	NA	Agilent_HUMAN_G3V2	-	XLOC_010902	NA	NA	chr14	90921749	90921808	+	AGATTTGACAAGTTTGGTCCTGAGATGTCAGAAAGGATTTCAGCTCTTCTGCCACCCCAA	NA	NA	NA	NA	NA
LNCA_23_P117980	9.07646	P	8.8822	P	1.14414	0	mRNA	NM_005886	Agilent_HUMAN_G3V2	ENST00000563462,ENST00000379661	KATNB1	katanin p80 (WD repeat containing) subunit B 1	GO:0000922(spindle pole)|GO:0005737(cytoplasm)|GO:0005874(microtubule)|GO:0005886(plasma membrane)|GO:0006605(protein targeting)|GO:0007026(negative regulation of microtubule depolymerization)|GO:0007049(cell cycle)|GO:0007067(mitosis)|GO:0008017(microtubule binding)|GO:0008352(katanin complex)|GO:0008568(microtubule-severing ATPase activity)|GO:0010942(positive regulation of cell death)|GO:00109…	chr16	57769659	57791162	+	CCGTCCTGCCACAGATTGAGAAGCTTCTGCAGAGCAAGTATGAGAGCTACGTCCAGACGG	NA	NA	NA	NA	NA
LNCA_23_P50674	6.48255	P	6.18291	P	1.23084	0	mRNA	NM_001031735	Agilent_HUMAN_G3V2	ENST00000395301,ENST00000395296,ENST00000300960,ENST00000395307	IZUMO4	IZUMO family member 4	GO:0005576(extracellular region)	chr19	2096867	2099583	+	AACGAGCTGCGAAACATCTTCCGGGAGCAGGTGCACCTCATCCAGAACGCCATCATCGAA	NA	NA	NA	NA	NA
LNCA_23_P214079	5.65367	P	4.7466	P	1.87523	0	mRNA	NM_003122	Agilent_HUMAN_G3V2	gi|657940887|ref|NM_003122.4|	SPINK1	"serine peptidase inhibitor, Kazal type 1"	GO:0004866(endopeptidase inhibitor activity)|GO:0004867(serine-type endopeptidase inhibitor activity)|GO:0005515(protein binding)|GO:0005576(extracellular region)|GO:0010951(negative regulation of endopeptidase activity)	chr5	147204142	147218794	-	GGAAACGCCAGACTTCTATCCTCATTCAAAAATCTGGGCCTTGCTGAGAACCAAGGTTTT	NA	NA	NA	NA	NA
LNCA_23_P166536	9.98277	P	9.99879	P	0.988959	0	mRNA	NM_014577	Agilent_HUMAN_G3V2	gi|11321641|ref|NM_014577.1|	BRD1	bromodomain containing 1	GO:0005634(nucleus)|GO:0008270(zinc ion binding)|GO:0016568(chromatin modification)|GO:0043966(histone H3 acetylation)|GO:0046872(metal ion binding)|GO:0070776(MOZ/MORF histone acetyltransferase complex)	chr22	50166936	50218452	-	TTTTATTTTTAAGAGGTAAAGCATTATGTTGGGGAAAGTAGGGTGGGTTTCCAAATTTGC	NA	NA	NA	NA	NA
LNCA_33_P3295543	4.18735	P	3.74582	P	1.35804	0	mRNA	NA	Agilent_HUMAN_G3V2	-	NA	NA	NA	chr4	121086981	121087040	+	GGCCTAGGCAAAGAATTTATGACTGATCTCAAAAGCAAATGCAACAAAACAAAAATAGAC	NA	NA	NA	NA	NA
LNCA_24_P313180	3.6284	A	4.45376	P	0.564344	0	mRNA	NA	Agilent_HUMAN_G3V2	-	C14orf1	chromosome 14 open reading frame 1	GO:0003674(molecular_function)|GO:0005783(endoplasmic reticulum)|GO:0005789(endoplasmic reticulum membrane)|GO:0008150(biological_process)|GO:0016020(membrane)|GO:0016021(integral to membrane)|GO:0016126(sterol biosynthetic process)|GO:0030133(transport vesicle)	chr14	76116990	76117049	-	AAATCTTCTTTTTTCTCACCTTCAAGAGTCTGCGTTCACAACTAAACACTAAGTGCCCTT	NA	NA	NA	NA	NA
LNCA_21_P0010206	1.58825	A	2.73286	A	0.452311	0	mRNA	NA	Agilent_HUMAN_G3V2	-	XLOC_014078	NA	NA	chr21	40346355	40346414	-	CTGCCAAGCTCTGTTGTTCAAGCTGTTTGAAAGCATTCAATAAATTTCTTTTAGAAGCCA	NA	NA	NA	NA	NA
LNCA_33_P3306264	9.22569	P	6.25318	P	7.84899	0	mRNA	NM_014400	Agilent_HUMAN_G3V2	gi|93004087|ref|NM_014400.2|	LYPD3	LY6/PLAUR domain containing 3	GO:0005886(plasma membrane)|GO:0016021(integral to membrane)|GO:0046658(anchored to plasma membrane)	chr19	43964945	43969831	-	AATTCAGGGCAGTATCCTGCAAAAGGGGGGCCCCAGCAGCCCCATAATAAAGGCTGTGTG	NA	NA	NA	NA	NA
LNCA_33_P3292679	11.0667	P	11.3336	P	0.831132	0	mRNA	NM_021249	Agilent_HUMAN_G3V2	gi|88703042|ref|NM_021249.3|,gi|88703040|ref|NM_152233.2|	SNX6	sorting nexin 6	"GO:0005515(protein binding)|GO:0005622(intracellular)|GO:0005634(nucleus)|GO:0005737(cytoplasm)|GO:0005768(endosome)|GO:0006886(intracellular protein transport)|GO:0007154(cell communication)|GO:0007175(negative regulation of epidermal growth factor receptor activity)|GO:0008289(lipid binding)|GO:0016020(membrane)|GO:0030512(negative regulation of transforming growth factor beta receptor signali…	chr14	35030617	35099315	-	CGTCATACTCAGAAGTCCAAAGTTCATTCTTCTTTAAAGTAGCCTCTATAACTCTGTTTA	NA	NA	NA	NA	NA
LNCA_24_P46130	1.63521	A	1.43593	A	1.14812	0	mRNA	NM_001099	Agilent_HUMAN_G3V2	ENST00000507647,ENST00000336375	ACPP	"acid phosphatase, prostate"	GO:0003993(acid phosphatase activity)|GO:0005576(extracellular region)|GO:0005622(intracellular)|GO:0005765(lysosomal membrane)|GO:0005886(plasma membrane)|GO:0008253(5'-nucleotidase activity)|GO:0016787(hydrolase activity)	chr3	132036210	132077690	+	TGTGCTCTATTACCATTATGGATAAAGATGAGATGGTTTCTAGAGATGGTTTCTACTGGC	NA	NA	NA	NA	NA
LNCA_24_P91310	11.6512	P	11.3958	P	1.19371	0	mRNA	NM_006503	Agilent_HUMAN_G3V2	ENST00000455878,ENST00000157812	PSMC4	"proteasome (prosome, macropain) 26S subunit, ATPase, 4"	"GO:0000075(cell cycle checkpoint)|GO:0000082(G1/S transition of mitotic cell cycle)|GO:0000084(S phase of mitotic cell cycle)|GO:0000166(nucleotide binding)|GO:0000209(protein polyubiquitination)|GO:0000216(M/G1 transition of mitotic cell cycle)|GO:0000278(mitotic cell cycle)|GO:0000502(proteasome complex)|GO:0001824(blastocyst development)|GO:0002474(antigen processing and presentation of pepti…	chr19	40476911	40487671	+	GTTCAGAGGATCCTGCTGGAGCTGCTGAATCAGATGGATGGATTTGATCAGAATGTCAAT	NA	NA	NA	NA	NA
LNCA_23_P318604	7.09493	P	7.99119	P	0.537277	0	mRNA	NA	Agilent_HUMAN_G3V2	-	CYHR1	cysteine/histidine-rich 1	GO:0005635(nuclear envelope)|GO:0005737(cytoplasm)|GO:0008270(zinc ion binding)|GO:0046872(metal ion binding)|GO:0048471(perinuclear region of cytoplasm)	chr8	145674987	145675046	-	GCATTTTCCGAAAGCAGGGTGAAATTGTCTCTTCCCAGGAAAAAGATTAAACTCCTTGCA	NA	NA	NA	NA	NA
LNCA_21_P0010770	10.1282	M	8.21151	P	3.77545	0	mRNA	NM_001012421	Agilent_HUMAN_G3V2	ENST00000357336,ENST00000377477,ENST00000377601	ANKRD20A2	"ankyrin repeat domain 20 family, member A2"	NA	chr9	42368302	42411410	+	CTTCTCATGAAAAAGGAAACAGAATAGTCAATGGAAAAGGAAAAGGGCCTCCTGCAAAAC	NA	NA	NA	NA	NA
LNCA_21_P0009589	4.36381	P	4.61908	P	0.837833	0	mRNA	NA	Agilent_HUMAN_G3V2	-	XLOC_012894	NA	NA	chr18	74517703	74517762	-	TGGTGGACAGATGAAAGTGAAATGTGTGATGTTTCCTAAGACCCCCTAAGACTTCCCTGA	NA	NA	NA	NA	NA
LNCA_33_P3219295	7.63924	P	8.22643	P	0.665638	0	mRNA	NA	Agilent_HUMAN_G3V2	-	NA	NA	NA	chr16	71657613	71657672	-	CTCTTCGACCTTCGCTCTTGACTTCTGCAGACCTCTTTCAGAATAAACAAACCCTCAAAC	NA	NA	NA	NA	NA
LNCA_23_P429478	1.43758	A	1.37999	A	1.04072	0	mRNA	NM_153038	Agilent_HUMAN_G3V2	ENST00000295226	CCDC140	coiled-coil domain containing 140	NA	chr2	223162865	223169936	+	GATCGATATCTACATGATGGATATTGTATTAATAGGGGCATAAATAAAGGTCGAAGAGTC	NA	NA	NA	NA	NA
LNCA_33_P3297150	2.52033	A	2.0079	A	1.42645	0	mRNA	NA	Agilent_HUMAN_G3V2	ENST00000381813	NA	NA	NA	chr2	10198862	10198921	+	TATCCGGGAGTGACTGCGTTTTGGAGGTGGTTCAGCTCCTGCTAGAGCTCTGTGCAAGCA	NA	NA	NA	NA	NA
LNCA_33_P3222139	9.46699	P	9.91423	P	0.733447	0	mRNA	NM_001005291	Agilent_HUMAN_G3V2	gi|256665251|ref|NM_004176.4|,gi|256665250|ref|NM_001005291.2|	SREBF1	sterol regulatory element binding transcription factor 1	"GO:0000139(Golgi membrane)|GO:0003677(DNA binding)|GO:0003700(sequence-specific DNA binding transcription factor activity)|GO:0005515(protein binding)|GO:0005634(nucleus)|GO:0005635(nuclear envelope)|GO:0005783(endoplasmic reticulum)|GO:0005789(endoplasmic reticulum membrane)|GO:0005794(Golgi apparatus)|GO:0006355(regulation of transcription, DNA-dependent)|GO:0006357(regulation of transcription…	chr17	17714662	17740325	-	ATGTGCTGACTAGTGAGAGTGCTTGGGCCCTCCCCCAGCACCTAGGGAAAGGCTTCCCCT	NA	NA	NA	NA	NA
LNCA_23_P344281	1.43038	A	1.37866	A	1.0365	0	mRNA	NM_001010879	Agilent_HUMAN_G3V2	ENST00000307468,ENST00000599456,ENST00000597850,ENST00000536878	ZIK1	zinc finger protein interacting with K protein 1 homolog (mouse)	"GO:0003677(DNA binding)|GO:0005622(intracellular)|GO:0005634(nucleus)|GO:0006355(regulation of transcription, DNA-dependent)|GO:0008270(zinc ion binding)|GO:0046872(metal ion binding)"	chr19	58095627	58103758	+	GCACTGGTCACTCCTATGTGCTAAGACAAGGCAGACATCTGTGTGTTCTCTTAAGTCTTT	NA	NA	NA	NA	NA
LNCA_24_P144601	5.09433	P	4.88318	P	1.15761	0	mRNA	NM_002701	Agilent_HUMAN_G3V2	ENST00000391675,ENST00000465342	POU5F1	POU class 5 homeobox 1	"GO:0000981(sequence-specific DNA binding RNA polymerase II transcription factor activity)|GO:0001714(endodermal cell fate specification)|GO:0001824(blastocyst development)|GO:0003130(BMP signaling pathway involved in heart induction)|GO:0003677(DNA binding)|GO:0003700(sequence-specific DNA binding transcription factor activity)|GO:0005515(protein binding)|GO:0005634(nucleus)|GO:0005654(nucleopla…	chr6_ssto_hap7	2467050	2473423	-	AACAATGAAAATCTTCAGGAGATATGCAAAGCAGAAACCCTCGTGCAGGCCCGAAAGAGA	NA	NA	NA	NA	NA
LNCA_24_P255100	1.42453	A	1.37762	A	1.03305	0	mRNA	NM_001010940	Agilent_HUMAN_G3V2	ENST00000480564,ENST00000527647,ENST00000377197	C9orf135	chromosome 9 open reading frame 135	GO:0016020(membrane)|GO:0016021(integral to membrane)	chr9	72435730	72521148	+	ACATGAAAAGTTGTCACAAATGTGTTTAAACACAGAATGGGTTGAAATGAAGAGCAAGGC	NA	NA	NA	NA	NA
LNCA_33_P3849275	12.368	P	11.4929	P	1.83417	0	mRNA	NM_001159704	Agilent_HUMAN_G3V2	ENST00000370683,ENST00000539015,ENST00000345434,ENST00000394153,ENST00000543669,ENST00000535737,ENST00000370690,ENST00000394155	FHL1	four and a half LIM domains 1	GO:0003674(molecular_function)|GO:0005515(protein binding)|GO:0005634(nucleus)|GO:0005737(cytoplasm)|GO:0005829(cytosol)|GO:0005886(plasma membrane)|GO:0007275(multicellular organismal development)|GO:0007517(muscle organ development)|GO:0008270(zinc ion binding)|GO:0009887(organ morphogenesis)|GO:0010972(negative regulation of G2/M transition of mitotic cell cycle)|GO:0030154(cell differentiatio…	chrX	135251454	135293518	+	AATATTTTAGCCCCCTCAGATGTTCCTGCAGTGCTGAAATTCATCCTACGGAAGTAACCG	NA	NA	NA	NA	NA
LNCA_33_P3374085	10.5504	P	9.25196	P	2.45964	0	mRNA	NM_001137552	Agilent_HUMAN_G3V2	ENST00000392000,ENST00000244815,ENST00000289175	LRRFIP1	leucine rich repeat (in FLII) interacting protein 1	"GO:0003677(DNA binding)|GO:0003725(double-stranded RNA binding)|GO:0005515(protein binding)|GO:0005634(nucleus)|GO:0005737(cytoplasm)|GO:0005856(cytoskeleton)|GO:0006357(regulation of transcription from RNA polymerase II promoter)|GO:0045892(negative regulation of transcription, DNA-dependent)"	chr2	238600806	238674558	+	GAAGATACCAGAGGAGGGAATGAGAAGGGCAAAAGCAAAGAAGACTGTACCATGTCCTAA	NA	NA	NA	NA	NA
LNCA_23_P153855	5.77055	P	4.72089	P	2.07005	0	mRNA	NM_020855	Agilent_HUMAN_G3V2	ENST00000456783	ZNF492	zinc finger protein 492	"GO:0003677(DNA binding)|GO:0005622(intracellular)|GO:0005634(nucleus)|GO:0006355(regulation of transcription, DNA-dependent)|GO:0008270(zinc ion binding)|GO:0046872(metal ion binding)"	chr19	22817125	22850472	+	AAAGAGGTTCTTTGTGATTCACTTACAGTACTGAGTGATGCATGAGGTAGGTGTTCTGAG	NA	NA	NA	NA	NA
LNCA_24_P161036	12.4102	P	13.2473	P	0.559761	0	mRNA	NM_001037161	Agilent_HUMAN_G3V2	ENST00000238651,ENST00000538782,ENST00000311148	ACOT1	acyl-CoA thioesterase 1	GO:0000038(very long-chain fatty acid metabolic process)|GO:0001676(long-chain fatty acid metabolic process)|GO:0004091(carboxylesterase activity)|GO:0005737(cytoplasm)|GO:0005829(cytosol)|GO:0006629(lipid metabolic process)|GO:0006637(acyl-CoA metabolic process)|GO:0016290(palmitoyl-CoA hydrolase activity)|GO:0016787(hydrolase activity)|GO:0016790(thiolester hydrolase activity)|GO:0047617(acyl-C…	chr14	74003927	74010498	+	CTGTTGCTAATCTCTCCTGGAAACATCTGCCACATTTAGTGTGTGTATGTGTATTCATTC	NA	NA	NA	NA	NA
LNCA_23_P388331	2.6334	A	1.37862	A	2.38631	0	mRNA	NM_001187	Agilent_HUMAN_G3V2	gi|4557346|ref|NM_001187.1|	BAGE	B melanoma antigen	GO:0005576(extracellular region)	chr21	11057795	11098937	-	ATTAAAATCTGAGGGATCATTGCCAGAGATTGTTGGGGAGGGAAATGTTATCAACGGTTT	NA	NA	NA	NA	NA
LNCA_23_P41750	1.41836	A	1.3796	A	1.02723	0	mRNA	NM_032567	Agilent_HUMAN_G3V2	ENST00000296739	SPZ1	spermatogenic leucine zipper 1	"GO:0003677(DNA binding)|GO:0005634(nucleus)|GO:0005737(cytoplasm)|GO:0006355(regulation of transcription, DNA-dependent)"	chr5	79615789	79617660	+	GAACAGGTGAAGAAACTGAGCCATGACACCTATTCATTGCAGTTGATGGCAGCTTTGCTA	NA	NA	NA	NA	NA
LNCA_23_P128759	2.70113	A	1.91602	A	1.72323	0	mRNA	NM_016186	Agilent_HUMAN_G3V2	gi|422010981|ref|NM_001100607.2|,gi|154759289|ref|NM_016186.2|	SERPINA10	"serpin peptidase inhibitor, clade A (alpha-1 antiproteinase, antitrypsin), member 10"	GO:0004867(serine-type endopeptidase inhibitor activity)|GO:0005576(extracellular region)|GO:0010951(negative regulation of endopeptidase activity)|GO:0030162(regulation of proteolysis)|GO:0030414(peptidase inhibitor activity)|GO:0042246(tissue regeneration)|GO:0060046(regulation of acrosome reaction)	chr14	94749649	94759361	-	TATCAAACACACACAGGATACCAGCAATGGATGGCAGGGGAGAGTGTTCCTTTTGTTCTT	NA	NA	NA	NA	NA
LNCA_21_P0011195	1.42249	A	1.38189	A	1.02854	0	mRNA	NA	Agilent_HUMAN_G3V2	-	XLOC_l2_004115	NA	NA	chr13	114584404	114584463	-	ACAGACACAGGAAGCATCAACTCTGAGGCTTTGGCCAGGATGTGAGCCCGACTTTCGCAG	NA	NA	NA	NA	NA
LNCA_23_P132763	1.42318	A	1.38228	A	1.02876	0	mRNA	NM_016206	Agilent_HUMAN_G3V2	gi|56550034|ref|NM_016206.2|	VGLL3	vestigial like 3 (Drosophila)	"GO:0005634(nucleus)|GO:0006355(regulation of transcription, DNA-dependent)"	chr3	86987122	87040257	-	CAGGACTAATCAAGGATCAATGGGTGACATGATATCATGCTATGTGCCATTTTGTGTTAA	NA	NA	NA	NA	NA
LNCA_24_P218006	7.81602	P	8.72847	P	0.53128	0	mRNA	NM_032317	Agilent_HUMAN_G3V2	gi|22538496|ref|NM_032317.2|	DNAJC30	"DnaJ (Hsp40) homolog, subfamily C, member 30"	GO:0005739(mitochondrion)|GO:0006457(protein folding)|GO:0031072(heat shock protein binding)|GO:0051082(unfolded protein binding)	chr7	73095247	73097781	-	GCCATTCCTGCACTCAATGTATTGTGTAAAATCCTTAGGTAAAATGGGATAAACCCACAG	NA	NA	NA	NA	NA
LNCA_33_P3420680	1.44945	A	1.3918	A	1.04077	0	mRNA	NM_006161	Agilent_HUMAN_G3V2	gi|38455395|ref|NM_006161.2|	NEUROG1	neurogenin 1	GO:0000989(transcription factor binding transcription factor activity)|GO:0003677(DNA binding)|GO:0003682(chromatin binding)|GO:0003700(sequence-specific DNA binding transcription factor activity)|GO:0005634(nucleus)|GO:0006357(regulation of transcription from RNA polymerase II promoter)|GO:0007275(multicellular organismal development)|GO:0007399(nervous system development)|GO:0022008(neurogenesi…	chr5	134869971	134871639	-	GGCACAGGGCTGGAGAGTACTTTAATTTATTCAAGATGCTTCATTCATATGAAAATGTAT	NA	NA	NA	NA	NA
LNCA_33_P3412468	8.33217	P	8.76127	P	0.742724	0	mRNA	NM_004277	Agilent_HUMAN_G3V2	ENST00000371347	SLC25A27	"solute carrier family 25, member 27"	GO:0005739(mitochondrion)|GO:0005743(mitochondrial inner membrane)|GO:0006091(generation of precursor metabolites and energy)|GO:0006810(transport)|GO:0016020(membrane)|GO:0016021(integral to membrane)	chr6	46620651	46645927	+	GCTTAACTTCCCAAGTGTTCTGCATTGAACCACTTAGGGAAAATTTTGTTTGTTTTTATG	NA	NA	NA	NA	NA
LNCA_23_P155900	3.37848	A	3.79766	P	0.747849	0	mRNA	NM_053036	Agilent_HUMAN_G3V2	ENST00000358749,ENST00000395999,ENST00000344413,ENST00000308744	NPFFR2	neuropeptide FF receptor 2	GO:0004871(signal transducer activity)|GO:0004872(receptor activity)|GO:0004930(G-protein coupled receptor activity)|GO:0005886(plasma membrane)|GO:0005887(integral to plasma membrane)|GO:0007186(G-protein coupled receptor protein signaling pathway)|GO:0008188(neuropeptide receptor activity)|GO:0009582(detection of abiotic stimulus)|GO:0015629(actin cytoskeleton)	chr4	72904848	73013918	+	ATCATTTATGGTTTCTTCAACGAGAATTTCCGCCGTGGTTTCCAAGAAGCTTTCCAGCTC	NA	NA	NA	NA	NA
LNCA_23_P63896	6.96439	P	7.47348	P	0.702665	0	mRNA	NM_000043	Agilent_HUMAN_G3V2	ENST00000352159,ENST00000355740	FAS	"Fas (TNF receptor superfamily, member 6)"	GO:0001666(response to hypoxia)|GO:0002377(immunoglobulin production)|GO:0003014(renal system process)|GO:0004871(signal transducer activity)|GO:0004872(receptor activity)|GO:0004888(transmembrane receptor activity)|GO:0005031(tumor necrosis factor receptor activity)|GO:0005488(binding)|GO:0005515(protein binding)|GO:0005576(extracellular region)|GO:0005625(soluble fraction)|GO:0005634(nucleus)|G…	chr10	90750287	90775542	+	ATGTCTATCCACAGGCTAACCCCACTCTATGAATCAATAGAAGAAGCTATGACCTTTTGC	NA	NA	NA	NA	NA
LNCA_33_P3326962	1.47008	A	2.20712	A	0.599969	0	mRNA	NA	Agilent_HUMAN_G3V2	-	FABP1	"fatty acid binding protein 1, liver"	GO:0003682(chromatin binding)|GO:0005215(transporter activity)|GO:0005324(long-chain fatty acid transporter activity)|GO:0005504(fatty acid binding)|GO:0005543(phospholipid binding)|GO:0005634(nucleus)|GO:0005737(cytoplasm)|GO:0005782(peroxisomal matrix)|GO:0005829(cytosol)|GO:0008144(drug binding)|GO:0008284(positive regulation of cell proliferation)|GO:0009887(organ morphogenesis)|GO:0032000(po…	chr2	88422714	88422773	-	CTACAGGAAACCAGACGAATTTTTGAATTGTTTCATATGCCAACATATTTGGTGCTGTTT	NA	NA	NA	NA	NA
LNCA_21_P0001528	1.47227	A	1.55771	A	0.942494	0	mRNA	NA	Agilent_HUMAN_G3V2	-	XLOC_000895	NA	NA	chr1	85063693	85063752	-	ATATGCCATCCAAGAAGACCAAAAGTACAGCAGGATGATTGTGAACAAGACCAGGGACCT	NA	NA	NA	NA	NA
LNCA_23_P166677	10.5952	P	11.5447	P	0.517813	0	mRNA	NM_022736	Agilent_HUMAN_G3V2	ENST00000264266,ENST00000392813,ENST00000415822	MFSD1	major facilitator superfamily domain containing 1	GO:0016020(membrane)|GO:0016021(integral to membrane)|GO:0055085(transmembrane transport)	chr3	158519714	158547508	+	GTTATGTGGATTGCCGAGCAATGACCCTTTTCAATTTCTTATTTCTGTGTTACTGAGGAC	NA	NA	NA	NA	NA
LNCA_21_P0009664	4.22837	P	3.30055	A	1.90239	0	mRNA	NA	Agilent_HUMAN_G3V2	-	XLOC_013052	NA	NA	chr19	36199096	36199155	+	AATCCCTTACACAAAATCAGGGTCTAGCGTGTGTGTACATCAGTCAGAGTCCACTCTCAT	NA	NA	NA	NA	NA
LNCA_23_P40880	11.7396	P	11.6933	P	1.03259	0	mRNA	NM_178868	Agilent_HUMAN_G3V2	ENST00000307526,ENST00000458535	CMTM8	CKLF-like MARVEL transmembrane domain containing 8	GO:0005125(cytokine activity)|GO:0005615(extracellular space)|GO:0006935(chemotaxis)|GO:0016020(membrane)|GO:0016021(integral to membrane)	chr3	32280170	32411813	+	GCTACGCTGGAAATACATATTTCAGTTTTATAGCATGGAGATCCAGGACCATACAGTGAT	NA	NA	NA	NA	NA
LNCA_23_P73809	1.50708	A	1.40818	A	1.07096	0	mRNA	NM_020871	Agilent_HUMAN_G3V2	gi|345478710|ref|NM_001243963.1|,gi|154091019|ref|NM_020871.3|	LRCH2	leucine-rich repeats and calponin homology (CH) domain containing 2	NA	chrX	114345182	114468635	-	TTCATTTACTCTTGTGCCAAATGGCAACACCACGTCTAAAGCAGTTTCACAGCATGGTCC	NA	NA	NA	NA	NA
LNCA_21_P0011601	8.18335	P	8.02879	P	1.11308	0	mRNA	NM_003161	Agilent_HUMAN_G3V2	ENST00000393021,ENST00000225577,ENST00000406116,ENST00000443572	RPS6KB1	"ribosomal protein S6 kinase, 70kDa, polypeptide 1"	GO:0000082(G1/S transition of mitotic cell cycle)|GO:0000166(nucleotide binding)|GO:0003009(skeletal muscle contraction)|GO:0004672(protein kinase activity)|GO:0004674(protein serine/threonine kinase activity)|GO:0004711(ribosomal protein S6 kinase activity)|GO:0005515(protein binding)|GO:0005524(ATP binding)|GO:0005625(soluble fraction)|GO:0005634(nucleus)|GO:0005737(cytoplasm)|GO:0005739(mitoch…	chr17	57970406	58027786	+	CAATCTGAAGAGGATGTAAGTCAGTTTGATTCCAAGTTTACACGTCAGACACCTGTCGAC	NA	NA	NA	NA	NA
LNCA_33_P3365077	3.59729	A	2.83399	A	1.69738	0	mRNA	NM_001001915	Agilent_HUMAN_G3V2	ENST00000320065	OR2G2	"olfactory receptor, family 2, subfamily G, member 2"	GO:0004871(signal transducer activity)|GO:0004872(receptor activity)|GO:0004930(G-protein coupled receptor activity)|GO:0004984(olfactory receptor activity)|GO:0005886(plasma membrane)|GO:0016021(integral to membrane)|GO:0050896(response to stimulus)	chr1	247751661	247752615	+	GAGGTGAAAGGGGCATTAAAGAAAGTTCTAGCAAAGGCTCTGGGAGTAAATATTTTATGA	NA	NA	NA	NA	NA
LNCA_33_P3314441	7.34373	P	7.42775	P	0.943427	0	mRNA	NM_001163315	Agilent_HUMAN_G3V2	gi|255683360|ref|NM_001163315.2|	FBXL17	F-box and leucine-rich repeat protein 17	NA	chr5	107194733	107717799	-	CACATTGAACTGTATCATTTTCATATCCACTTCCCCACCACTGAAATATCTTATTTCACA	NA	NA	NA	NA	NA
LNCA_23_P8900	14.1667	P	14.5178	P	0.783997	0	mRNA	NM_004374	Agilent_HUMAN_G3V2	gi|301069354|ref|NM_004374.3|	COX6C	cytochrome c oxidase subunit VIc	GO:0004129(cytochrome-c oxidase activity)|GO:0005739(mitochondrion)|GO:0005743(mitochondrial inner membrane)|GO:0006091(generation of precursor metabolites and energy)|GO:0016020(membrane)|GO:0016021(integral to membrane)|GO:0022904(respiratory electron transport chain)	chr8	100890222	100906242	-	CATGAAAGATTTTGAGGAGATGAGGAAGGCTGGTATCTTTCAGAGTGTAAAGTAATCTTG	NA	NA	NA	NA	NA
LNCA_23_P416608	9.80642	P	9.39408	P	1.33085	0	mRNA	NM_013995	Agilent_HUMAN_G3V2	gi|169790831|ref|NM_013995.2|	LAMP2	lysosomal-associated membrane protein 2	GO:0002576(platelet degranulation)|GO:0005624(membrane fraction)|GO:0005764(lysosome)|GO:0005765(lysosomal membrane)|GO:0005768(endosome)|GO:0005770(late endosome)|GO:0005886(plasma membrane)|GO:0007596(blood coagulation)|GO:0010008(endosome membrane)|GO:0016020(membrane)|GO:0016021(integral to membrane)|GO:0030168(platelet activation)|GO:0031088(platelet dense granule membrane)	chrX	119570348	119603204	-	TGCCTCCCATTCACTAGAAAATGAGAAAATTGTCTGGGTTCCAAAATATTGACATTGAAT	NA	NA	NA	NA	NA
LNCA_24_P56467	12.8195	P	13.6154	P	0.575988	0	mRNA	NM_001002000	Agilent_HUMAN_G3V2	ENST00000558788,ENST00000559479,ENST00000558748,ENST00000456667,ENST00000559104,ENST00000348719,ENST00000557854,ENST00000420554,ENST00000399440,ENST00000559910,ENST00000559836,ENST00000355299	GMPR2	guanosine monophosphate reductase 2	"GO:0003920(GMP reductase activity)|GO:0005829(cytosol)|GO:0006144(purine base metabolic process)|GO:0009117(nucleotide metabolic process)|GO:0016491(oxidoreductase activity)|GO:0043101(purine-containing compound salvage)|GO:0046872(metal ion binding)|GO:0055086(nucleobase, nucleoside and nucleotide metabolic process)"	chr14	24701627	24708447	+	GTTTTGTTAATCCGCTTCACTAAATTGGACCTTCACATATCTAAAAAGCTCTGAAGTGTT	NA	NA	NA	NA	NA
LNCA_33_P3383950	1.62291	A	1.43368	A	1.14016	0	mRNA	NA	Agilent_HUMAN_G3V2	-	NA	NA	NA	chr8	93725360	93725419	-	CAGGCAGACAGATTCCAGCAAGGTCAAAGCATCCTTTTTTCTTTAATAAAATATCTGAAT	NA	NA	NA	NA	NA
LNCA_24_P226332	1.64071	A	1.43758	A	1.1512	0	mRNA	NM_004440	Agilent_HUMAN_G3V2	gi|568599846|ref|NM_001288629.1|,gi|205277372|ref|NM_004440.3|	EPHA7	EPH receptor A7	GO:0000166(nucleotide binding)|GO:0004713(protein tyrosine kinase activity)|GO:0004872(receptor activity)|GO:0005004(GPI-linked ephrin receptor activity)|GO:0005524(ATP binding)|GO:0005886(plasma membrane)|GO:0005887(integral to plasma membrane)|GO:0007275(multicellular organismal development)|GO:0007411(axon guidance)|GO:0007420(brain development)|GO:0008046(axon guidance receptor activity)|GO:0…	chr6	93949739	94129300	-	TACTCTCTTCCAGAAAGAGATGAGATGGTATAACGATAAGAATGTACAACTTGCACCTTG	NA	NA	NA	NA	NA
LNCA_33_P3224730	6.32853	P	6.34952	P	0.985561	0	mRNA	NA	Agilent_HUMAN_G3V2	ENST00000302481,ENST00000428715	NA	NA	NA	chr9	133309442	133309501	+	TCGCCCGGCCACACCTGGTGGTGTCATTCTGAACCCTGTTGCAATATAAAGGGATTTTTT	NA	NA	NA	NA	NA
LNCA_23_P380371	7.11863	P	6.58635	P	1.44621	0	mRNA	NM_152230	Agilent_HUMAN_G3V2	gi|313665837|ref|NM_152230.4|	IPMK	inositol polyphosphate multikinase	GO:0000166(nucleotide binding)|GO:0000823(inositol trisphosphate 6-kinase activity)|GO:0000824(inositol tetrakisphosphate 3-kinase activity)|GO:0001841(neural tube formation)|GO:0005524(ATP binding)|GO:0005634(nucleus)|GO:0005730(nucleolus)|GO:0008440(inositol trisphosphate 3-kinase activity)|GO:0016301(kinase activity)|GO:0016740(transferase activity)	chr10	59951277	60027694	-	CTGTCAGACACAGAAGTACTAGAGTACAATAATAACTTTCATGTGTTAAGTTCCACAGCT	NA	NA	NA	NA	NA
LNCA_21_P0013880	1.42782	A	1.37816	A	1.03502	0	mRNA	NA	Agilent_HUMAN_G3V2	-	XLOC_l2_015892	NA	NA	chrY	15980985	15983548	+	GAATTGCCGTCTGGACAGCTGGAGATCCAACCAACATGTGAGAATAAAAGGTGACATGTT	NA	NA	NA	NA	NA
LNCA_23_P357760	1.42558	A	2.75899	A	0.396829	0	mRNA	NA	Agilent_HUMAN_G3V2	-	ARSD	arylsulfatase D	GO:0004065(arylsulfatase activity)|GO:0005764(lysosome)|GO:0016787(hydrolase activity)|GO:0046872(metal ion binding)	chrX	2832580	2832639	-	TGTGTCTCCTGAGACAAGCATCGTGATAGAGTTCACAGTCTTAAAAGTCTGCATTTTCAG	NA	NA	NA	NA	NA
LNCA_23_P132147	1.41912	A	1.37699	A	1.02963	0	mRNA	NM_000394	Agilent_HUMAN_G3V2	ENST00000398132,ENST00000398133,ENST00000291554	CRYAA	"crystallin, alpha A"	GO:0000072(M phase specific microtubule process)|GO:0001666(response to hypoxia)|GO:0001934(positive regulation of protein phosphorylation)|GO:0005212(structural constituent of eye lens)|GO:0005515(protein binding)|GO:0005634(nucleus)|GO:0005737(cytoplasm)|GO:0006916(anti-apoptosis)|GO:0007005(mitochondrion organization)|GO:0007015(actin filament organization)|GO:0007021(tubulin complex assembly)…	chr21	44589117	44592920	+	CGGAGGACCTCACCGTGAAGGTGCAGGACGACTTTGTGGAGATCCACGGAAAGCACAACG	NA	NA	NA	NA	NA
LNCA_33_P3329043	5.14385	P	5.65793	P	0.70024	0	mRNA	NA	Agilent_HUMAN_G3V2	-	NA	NA	NA	chr6	1384027	1384086	-	TTCTCTTCAGAAAAGGAAACGTAGCTCTTCCAAAAATATAAATCAGCTCTGACGTCCAAA	NA	NA	NA	NA	NA
LNCA_32_P148275	4.13881	P	3.79612	P	1.26811	0	mRNA	NM_152323	Agilent_HUMAN_G3V2	ENST00000299272,ENST00000551346	SPIC	Spi-C transcription factor (Spi-1/PU.1 related)	GO:0003700(sequence-specific DNA binding transcription factor activity)|GO:0005634(nucleus)|GO:0043565(sequence-specific DNA binding)	chr12	101871334	101880775	+	GAAATTACCAAAATCCGGAGGAAGCTGACTTACCAGTTCAGTGAGGCCATTCTCCAAAGA	NA	NA	NA	NA	NA
LNCA_33_P3321906	4.73911	P	3.92612	P	1.75685	0	mRNA	NA	Agilent_HUMAN_G3V2	-	NA	NA	NA	chr7	148143059	148143118	+	TCAACACCGCCAAGCTTGCCCTGGCCTATGCAGGCATGGAGATGAATGACTTGGTGGTGA	NA	NA	NA	NA	NA
LNCA_24_P117410	4.64368	P	4.44813	P	1.14516	0	mRNA	NM_138433	Agilent_HUMAN_G3V2	ENST00000395676	KLHDC7B	kelch domain containing 7B	NA	chr22	50986461	50989452	+	GCTCAGGGAAGGGGCTGGGATCGGAACTTCCTGCTCTTGTTTCTGGACAACTTTCCCCTT	NA	NA	NA	NA	NA
LNCA_23_P73012	11.1562	P	11.7739	P	0.651703	0	mRNA	NM_032823	Agilent_HUMAN_G3V2	ENST00000428313,ENST00000375315,ENST00000297979	C9orf3	chromosome 9 open reading frame 3	GO:0004177(aminopeptidase activity)|GO:0005488(binding)|GO:0005737(cytoplasm)|GO:0006508(proteolysis)|GO:0008233(peptidase activity)|GO:0008237(metallopeptidase activity)|GO:0008270(zinc ion binding)|GO:0019370(leukotriene biosynthetic process)|GO:0046872(metal ion binding)	chr9	97488950	97849500	+	GCAGAGATGATTAAATATATCCAAGAGACATTGGAAAACCTGCTGAACATTTTACATTGG	NA	NA	NA	NA	NA
LNCA_23_P213908	11.8888	P	11.5264	P	1.28559	0	mRNA	NM_032177	Agilent_HUMAN_G3V2	ENST00000297540	PHAX	phosphorylated adaptor for RNA export	GO:0000387(spliceosomal snRNP assembly)|GO:0003723(RNA binding)|GO:0005625(soluble fraction)|GO:0005634(nucleus)|GO:0005654(nucleoplasm)|GO:0005737(cytoplasm)|GO:0005829(cytosol)|GO:0006408(snRNA export from nucleus)|GO:0015030(Cajal body)|GO:0015031(protein transport)|GO:0015643(toxin binding)|GO:0016070(RNA metabolic process)|GO:0034660(ncRNA metabolic process)|GO:0043025(neuronal cell body)	chr5	125936606	125962944	+	GACATGCAGAAGCCAAGTTGGAGGCAGAGGAAGCCATTGAAGTTGATCATTCTCATGATT	NA	NA	NA	NA	NA
LNCA_24_P247902	6.4958	P	5.28136	P	2.32051	0	mRNA	NM_014510	Agilent_HUMAN_G3V2	gi|150170669|ref|NM_014510.2|	PCLO	piccolo (presynaptic cytomatrix protein)	GO:0005215(transporter activity)|GO:0005509(calcium ion binding)|GO:0005522(profilin binding)|GO:0005544(calcium-dependent phospholipid binding)|GO:0005856(cytoskeleton)|GO:0007010(cytoskeleton organization)|GO:0008021(synaptic vesicle)|GO:0016020(membrane)|GO:0016079(synaptic vesicle exocytosis)|GO:0030054(cell junction)|GO:0045202(synapse)	chr7	82449795	82792197	-	ATAACATTTAAGCTGGTTCCATCTGAGGATACATACTCTGGGTTTCCATTTCACCCACAC	NA	NA	NA	NA	NA
LNCA_23_P69310	4.38877	P	3.60951	P	1.71624	0	mRNA	NM_003965	Agilent_HUMAN_G3V2	ENST00000400882,ENST00000357392,ENST00000399036	CCRL2	chemokine (C-C motif) receptor-like 2	GO:0004871(signal transducer activity)|GO:0004872(receptor activity)|GO:0004930(G-protein coupled receptor activity)|GO:0004950(chemokine receptor activity)|GO:0005886(plasma membrane)|GO:0005887(integral to plasma membrane)|GO:0006935(chemotaxis)|GO:0006954(inflammatory response)|GO:0007186(G-protein coupled receptor protein signaling pathway)|GO:0042379(chemokine receptor binding)|GO:0048020(CC…	chr3	46448720	46451014	+	GTGAGCTAACATTTGCTAAGCACTGAATTTGTCTCAGGCACCGTGCAAGGCTCTTTACAA	NA	NA	NA	NA	NA
LNCA_23_P68610	12.4048	P	12.9948	P	0.664328	0	mRNA	NM_012112	Agilent_HUMAN_G3V2	ENST00000340513,ENST00000300403	TPX2	"TPX2, microtubule-associated, homolog (Xenopus laevis)"	GO:0000922(spindle pole)|GO:0005515(protein binding)|GO:0005524(ATP binding)|GO:0005525(GTP binding)|GO:0005634(nucleus)|GO:0005730(nucleolus)|GO:0005737(cytoplasm)|GO:0005819(spindle)|GO:0005874(microtubule)|GO:0006915(apoptosis)|GO:0007049(cell cycle)|GO:0007067(mitosis)|GO:0008283(cell proliferation)|GO:0015630(microtubule cytoskeleton)|GO:0019901(protein kinase binding)|GO:0032147(activation …	chr20	30326903	30389603	+	AGAGAACCCATTTCTCCAGACTTTTACCTACCCGTGCCTGAGAAAGCATACTTGACAACT	NA	NA	NA	NA	NA
LNCA_33_P3340154	6.91305	P	7.65084	P	0.599658	0	mRNA	NM_022719	Agilent_HUMAN_G3V2	gi|126362976|ref|NM_022719.2|	DGCR14	DiGeorge syndrome critical region gene 14	"GO:0000398(nuclear mRNA splicing, via spliceosome)|GO:0003674(molecular_function)|GO:0005634(nucleus)|GO:0007399(nervous system development)|GO:0008380(RNA splicing)|GO:0071013(catalytic step 2 spliceosome)"	chr22	19117791	19132190	-	TGACCTTCTCCTTGGAACAAAATTAGTTACCAGTAGACTTAGGTGATTGCTGTACTGCAT	NA	NA	NA	NA	NA
LNCA_23_P1981	5.94389	P	5.74033	P	1.15154	0	mRNA	NM_000207	Agilent_HUMAN_G3V2	gi|631226407|ref|NM_001291897.1|,gi|297374822|ref|NM_001185098.1|,gi|297374820|ref|NM_001185097.1|,gi|109148525|ref|NM_000207.2|	INS	insulin	"GO:0000165(MAPKKK cascade)|GO:0002674(negative regulation of acute inflammatory response)|GO:0005158(insulin receptor binding)|GO:0005159(insulin-like growth factor receptor binding)|GO:0005179(hormone activity)|GO:0005515(protein binding)|GO:0005576(extracellular region)|GO:0005615(extracellular space)|GO:0005788(endoplasmic reticulum lumen)|GO:0005796(Golgi lumen)|GO:0005975(carbohydrate metab…	chr11	2181008	2182439	-	AGCATCTGCTCCCTCTACCAGCTGGAGAACTACTGCAACTAGACGCAGCCCGCAGGCAGC	NA	NA	NA	NA	NA
LNCA_23_P57364	12.1437	P	10.8324	P	2.48156	0	mRNA	NM_005423	Agilent_HUMAN_G3V2	gi|195234777|ref|NM_005423.4|	TFF2	trefoil factor 2	GO:0005515(protein binding)|GO:0005576(extracellular region)|GO:0007586(digestion)	chr21	43766466	43771208	-	TCCAACTTCATCTTTGAAGTGCCCTGGTGCTTCTTCCCGAAGTCTGTGGAAGACTGCCAT	NA	NA	NA	NA	NA
LNCA_33_P3417950	10.8483	P	11.0445	P	0.872833	0	mRNA	NM_005858	Agilent_HUMAN_G3V2	gi|332800986|ref|NM_005858.3|	AKAP8	A kinase (PRKA) anchor protein 8	GO:0000793(condensed chromosome)|GO:0001939(female pronucleus)|GO:0003677(DNA binding)|GO:0003690(double-stranded DNA binding)|GO:0005622(intracellular)|GO:0005634(nucleus)|GO:0005730(nucleolus)|GO:0005739(mitochondrion)|GO:0005794(Golgi apparatus)|GO:0007067(mitosis)|GO:0007076(mitotic chromosome condensation)|GO:0007165(signal transduction)|GO:0008270(zinc ion binding)|GO:0016363(nuclear matrix…	chr19	15464331	15490612	-	GCCTTAGTGGAGATTCCAGGTGAATATTTATGAAAAAGTCAACATTAGAACTGAAAATGG	NA	NA	NA	NA	NA
LNCA_33_P3210583	4.07632	P	3.64498	P	1.34849	0	mRNA	NM_014911	Agilent_HUMAN_G3V2	gi|148277036|ref|NM_014911.3|	AAK1	AP2 associated kinase 1	GO:0000166(nucleotide binding)|GO:0004674(protein serine/threonine kinase activity)|GO:0005112(Notch binding)|GO:0005524(ATP binding)|GO:0005886(plasma membrane)|GO:0005905(coated pit)|GO:0006468(protein phosphorylation)|GO:0006897(endocytosis)|GO:0019897(extrinsic to plasma membrane)|GO:0030136(clathrin-coated vesicle)|GO:0031252(cell leading edge)|GO:0032880(regulation of protein localization)|…	chr2	69685126	69870977	-	GCAGATGCAGTTCTGTAACCTTCATACCGTAAAATACATTTTCATTACGGAGTTATGAAA	NA	NA	NA	NA	NA
LNCA_33_P3236382	1.43055	A	1.37853	A	1.03671	0	mRNA	NM_005159	Agilent_HUMAN_G3V2	gi|113722123|ref|NM_005159.4|	ACTC1	"actin, alpha, cardiac muscle 1"	"GO:0000166(nucleotide binding)|GO:0005524(ATP binding)|GO:0005625(soluble fraction)|GO:0005737(cytoplasm)|GO:0005829(cytosol)|GO:0005884(actin filament)|GO:0006200(ATP catabolic process)|GO:0006915(apoptosis)|GO:0016887(ATPase activity)|GO:0017022(myosin binding)|GO:0030017(sarcomere)|GO:0030048(actin filament-based movement)|GO:0030049(muscle filament sliding)|GO:0030240(skeletal muscle thin fi…	chr15	35080296	35087927	-	CTGAGACATGGATAGTGCCTACGTCTTTGGTTAAAGTGCAATAAACAAAGAACTATATAA	NA	NA	NA	NA	NA
LNCA_33_P3315154	1.4244	A	1.43983	A	0.989366	0	mRNA	NA	Agilent_HUMAN_G3V2	-	NA	NA	NA	chr4	31018354	31018413	-	CACACACAATAGCCCTTATACTCAATTATTTGCTTTGAGACACTGTATTGAGACAGCTCA	NA	NA	NA	NA	NA
LNCA_33_P3388618	10.9883	P	11.5399	P	0.682257	0	mRNA	NM_001251902	Agilent_HUMAN_G3V2	ENST00000311668,ENST00000576812,ENST00000570896	TNK1	"tyrosine kinase, non-receptor, 1"	GO:0000166(nucleotide binding)|GO:0004713(protein tyrosine kinase activity)|GO:0004715(non-membrane spanning protein tyrosine kinase activity)|GO:0004871(signal transducer activity)|GO:0005515(protein binding)|GO:0005524(ATP binding)|GO:0005737(cytoplasm)|GO:0005829(cytosol)|GO:0006468(protein phosphorylation)|GO:0007165(signal transduction)|GO:0016020(membrane)|GO:0030308(negative regulation of …	chr17	7284292	7293092	+	TTGTTTTTTCCCATACCAACTGCTTCTACCCTCCCCTATTACATACATCTTTCAATGTCC	NA	NA	NA	NA	NA
LNCA_23_P87982	3.95046	P	4.24145	P	0.817341	0	mRNA	NM_001676	Agilent_HUMAN_G3V2	ENST00000381946,ENST00000218548	ATP12A	"ATPase, H+/K+ transporting, nongastric, alpha polypeptide"	"GO:0000166(nucleotide binding)|GO:0005524(ATP binding)|GO:0005886(plasma membrane)|GO:0005889(hydrogen:potassium-exchanging ATPase complex)|GO:0006754(ATP biosynthetic process)|GO:0006813(potassium ion transport)|GO:0008900(hydrogen:potassium-exchanging ATPase activity)|GO:0015077(monovalent inorganic cation transmembrane transporter activity)|GO:0015662(ATPase activity, coupled to transmembrane…	chr13	25254548	25285923	+	CGGAAGCTCTTCATCAGGCTCTACCCTGGAAGCTGGTGGGATAAGAACATGTATTATTAA	NA	NA	NA	NA	NA
LNCA_32_P135902	12.887	P	12.5336	P	1.27753	0	mRNA	NM_001416	Agilent_HUMAN_G3V2	ENST00000583389,ENST00000581384,ENST00000584860,ENST00000582746,ENST00000584784,ENST00000577269,ENST00000583802,ENST00000293831,ENST00000578495,ENST00000578754	EIF4A1	eukaryotic translation initiation factor 4A1	"GO:0000166(nucleotide binding)|GO:0000288(nuclear-transcribed mRNA catabolic process, deadenylation-dependent decay)|GO:0000289(nuclear-transcribed mRNA poly(A) tail shortening)|GO:0000339(RNA cap binding)|GO:0003729(mRNA binding)|GO:0003743(translation initiation factor activity)|GO:0004386(helicase activity)|GO:0005515(protein binding)|GO:0005524(ATP binding)|GO:0005829(cytosol)|GO:0006412(tra…	chr17	7476023	7482324	+	AGATGTTTGTACTGGATAAAGCTGATGAAATGTTAAGCCGTGGATTCAAGGACCAGATCT	NA	NA	NA	NA	NA
LNCA_33_P3268161	1.41715	A	1.37689	A	1.0283	0	mRNA	NA	Agilent_HUMAN_G3V2	-	NA	NA	NA	chr9	43179256	43179315	-	TGTCCTATCCCAAGCATTCCCGACAGGAATCTCCAGCTGGGTTGGAGTGACAGCTGGCTT	NA	NA	NA	NA	NA
LNCA_23_P154358	3.91348	P	2.50828	A	2.64854	0	mRNA	NM_144707	Agilent_HUMAN_G3V2	ENST00000317620,ENST00000317668	PROM2	prominin 2	GO:0005886(plasma membrane)|GO:0005929(cilium)|GO:0016021(integral to membrane)|GO:0016323(basolateral plasma membrane)|GO:0016324(apical plasma membrane)|GO:0031528(microvillus membrane)|GO:0060170(cilium membrane)|GO:0071914(prominosome)	chr2	95940200	95957055	+	AGGCCTCTATTCAAAGGCAGAAATTCCTTTAAGATTGTGGTCTGCTGGGTTTCAGGGAGT	NA	NA	NA	NA	NA
LNCA_23_P116430	11.731	P	11.6875	P	1.0306	0	mRNA	NM_005709	Agilent_HUMAN_G3V2	gi|663071173|ref|NM_001297764.1|,gi|225703075|ref|NM_153676.3|,gi|225690577|ref|NM_005709.3|	USH1C	"Usher syndrome 1C (autosomal recessive, severe)"	GO:0000086(G2/M transition of mitotic cell cycle)|GO:0001750(photoreceptor outer segment)|GO:0001917(photoreceptor inner segment)|GO:0005515(protein binding)|GO:0005737(cytoplasm)|GO:0005886(plasma membrane)|GO:0007605(sensory perception of sound)|GO:0030046(parallel actin filament bundle assembly)|GO:0032420(stereocilium)|GO:0042472(inner ear morphogenesis)|GO:0042491(auditory receptor cell diff…	chr11	17515441	17565963	-	AGCTGCTGAGCGGCATGGTGGCATTGTGAAAGGGGACGAGATCATGGCAATCAACGGCAA	NA	NA	NA	NA	NA
LNCA_33_P3397506	7.74	P	7.58783	P	1.11124	0	mRNA	NA	Agilent_HUMAN_G3V2	-	NA	NA	NA	chr17	58178787	58178846	-	GAAAGATGATGGGCCGTCACCCCAGGAAAATTTGTACATCATTTTGTTTCTAATTTCAGG	NA	NA	NA	NA	NA
LNCA_33_P3255354	8.16584	P	7.97329	P	1.14278	0	mRNA	NM_012229	Agilent_HUMAN_G3V2	gi|349732260|ref|NM_001134373.2|,gi|349732259|ref|NM_012229.4|	NT5C2	"5'-nucleotidase, cytosolic II"	"GO:0000166(nucleotide binding)|GO:0005515(protein binding)|GO:0005737(cytoplasm)|GO:0005829(cytosol)|GO:0006144(purine base metabolic process)|GO:0006195(purine nucleotide catabolic process)|GO:0008253(5'-nucleotidase activity)|GO:0009117(nucleotide metabolic process)|GO:0016787(hydrolase activity)|GO:0046872(metal ion binding)|GO:0055086(nucleobase, nucleoside and nucleotide metabolic process)"	chr10	104847773	104953063	-	CATGTCCTACCGGAGTATGTTCCAGGATGTAAGAGATGCTGTTGACTGGGTTCATTACAA	NA	NA	NA	NA	NA
LNCA_33_P3395971	8.98311	P	8.31797	P	1.58572	0	mRNA	NM_145232	Agilent_HUMAN_G3V2	gi|222537718|ref|NM_145232.3|	CTU1	cytosolic thiouridylase subunit 1 homolog (S. pombe)	GO:0000049(tRNA binding)|GO:0002098(tRNA wobble uridine modification)|GO:0005515(protein binding)|GO:0005524(ATP binding)|GO:0005737(cytoplasm)|GO:0005739(mitochondrion)|GO:0005829(cytosol)|GO:0008033(tRNA processing)|GO:0016740(transferase activity)|GO:0034227(tRNA thio-modification)	chr19	51600862	51611647	-	ACTGGGAGGAAATGGAAGATCAGAGAAGTTGAGGTGCTCAATAAATGGTGACCACTTGGA	NA	NA	NA	NA	NA
LNCA_33_P3379962	16.4281	P	16.904	P	0.719014	0	mRNA	NM_002116	Agilent_HUMAN_G3V2	ENST00000376802,ENST00000376809,ENST00000376806,ENST00000396634	HLA-A	"major histocompatibility complex, class I, A"	GO:0000139(Golgi membrane)|GO:0002474(antigen processing and presentation of peptide antigen via MHC class I)|GO:0005515(protein binding)|GO:0005886(plasma membrane)|GO:0005887(integral to plasma membrane)|GO:0006955(immune response)|GO:0012507(ER to Golgi transport vesicle membrane)|GO:0016020(membrane)|GO:0016021(integral to membrane)|GO:0016032(viral reproduction)|GO:0019221(cytokine-mediated …	chr6_ssto_hap7	1239581	1243012	+	CATGGTGCACTGAGCTGTAACTTCTTCCTTCCCTATTAAAATTAGAACCTTAGTATAAAT	NA	NA	NA	NA	NA
LNCA_33_P3335746	4.92223	P	5.46773	P	0.685156	0	mRNA	NM_006049	Agilent_HUMAN_G3V2	gi|93004095|ref|NM_006049.2|	SNAPC5	"small nuclear RNA activating complex, polypeptide 5, 19kDa"	"GO:0003700(sequence-specific DNA binding transcription factor activity)|GO:0005634(nucleus)|GO:0005654(nucleoplasm)|GO:0006355(regulation of transcription, DNA-dependent)|GO:0006366(transcription from RNA polymerase II promoter)|GO:0006383(transcription from RNA polymerase III promoter)|GO:0006384(transcription initiation from RNA polymerase III promoter)"	chr15	66782665	66790146	-	AACAAAACCCACCAGGAAGGAAAATCCAAGAGTTTCAGGTCTAGAGCTTGTGCTGCACTT	NA	NA	NA	NA	NA
LNCA_23_P5983	9.23755	P	9.26108	P	0.983822	0	mRNA	NM_006227	Agilent_HUMAN_G3V2	gi|339275809|ref|NM_001242921.1|,gi|339275806|ref|NM_001242920.1|,gi|339275805|ref|NM_182676.2|,gi|339275803|ref|NM_006227.3|	PLTP	phospholipid transfer protein	GO:0005576(extracellular region)|GO:0006629(lipid metabolic process)|GO:0006810(transport)|GO:0006869(lipid transport)|GO:0008289(lipid binding)|GO:0010189(vitamin E biosynthetic process)|GO:0030317(sperm motility)|GO:0044255(cellular lipid metabolic process)	chr20	44527258	44541003	-	GATTCCTCACCATCGGGGCTGATCTCCACTTTGCCAAAGGGCTGCGAGAGGTGATTGAGA	NA	NA	NA	NA	NA
LNCA_23_P128396	10.5002	P	11.0639	P	0.676583	0	mRNA	NM_194271	Agilent_HUMAN_G3V2	ENST00000392465,ENST00000361234	RNF34	ring finger protein 34	GO:0005634(nucleus)|GO:0006915(apoptosis)|GO:0008270(zinc ion binding)|GO:0012505(endomembrane system)|GO:0016020(membrane)|GO:0016607(nuclear speck)|GO:0016874(ligase activity)|GO:0046872(metal ion binding)	chr12	121837920	121862155	+	TTGCTGTTTCTGCATTTAAACATAATTGGGAACAACTGACATTCTCTAGTCGACTGCCAG	NA	NA	NA	NA	NA
LNCA_33_P3212092	10.2107	P	10.0924	P	1.08543	0	mRNA	NM_145341	Agilent_HUMAN_G3V2	ENST00000448814,ENST00000393104,ENST00000280154	PDCD4	programmed cell death 4 (neoplastic transformation inhibitor)	"GO:0003723(RNA binding)|GO:0005488(binding)|GO:0005515(protein binding)|GO:0005634(nucleus)|GO:0005730(nucleolus)|GO:0005737(cytoplasm)|GO:0005829(cytosol)|GO:0006915(apoptosis)|GO:0007569(cell aging)|GO:0043508(negative regulation of JUN kinase activity)|GO:0045786(negative regulation of cell cycle)|GO:0045892(negative regulation of transcription, DNA-dependent)"	chr10	112631552	112659764	+	GGATCTGGTCACACAAGATAGCATTAAACGTGACATGGCACATAAAATTGGTTAAAAAAT	NA	NA	NA	NA	NA
LNCA_21_P0013123	3.93506	P	3.56684	P	1.29076	0	mRNA	NA	Agilent_HUMAN_G3V2	-	XLOC_l2_012388	NA	NA	chr6	8342629	8342688	+	GAGAGAGAGGAGGAGATTTACATCACACAGCAAACAACCTAATAAATCTGTTAAACGCCA	NA	NA	NA	NA	NA
LNCA_23_P133902	10.4536	P	10.2974	P	1.11438	0	mRNA	NM_014068	Agilent_HUMAN_G3V2	ENST00000481450,ENST00000547221,ENST00000259881	PSORS1C1	psoriasis susceptibility 1 candidate 1	NA	chr6_mann_hap4	2430964	2456237	+	AATGTTTCCCTCAAGGACCTTTCTGCCTGGAAGTCTGTTAGCCTTTCAGAAGTAACATGT	NA	NA	NA	NA	NA
LNCA_23_P151637	1.51609	A	1.41147	A	1.07521	0	mRNA	NM_002934	Agilent_HUMAN_G3V2	ENST00000304625	RNASE2	"ribonuclease, RNase A family, 2 (liver, eosinophil-derived neurotoxin)"	GO:0003676(nucleic acid binding)|GO:0004519(endonuclease activity)|GO:0004522(pancreatic ribonuclease activity)|GO:0004540(ribonuclease activity)|GO:0005576(extracellular region)|GO:0005764(lysosome)|GO:0006401(RNA catabolic process)|GO:0006935(chemotaxis)|GO:0016787(hydrolase activity)	chr14	21423629	21424594	+	GTGGTAACCCAAATATGACCTGTCCTAGTAACAAAACTCGCAAAAATTGTCACCACAGTG	NA	NA	NA	NA	NA
LNCA_23_P252283	5.69082	P	5.04166	P	1.56826	0	mRNA	NM_032322	Agilent_HUMAN_G3V2	ENST00000535306,ENST00000324689,ENST00000328381	RNF135	ring finger protein 135	GO:0004842(ubiquitin-protein ligase activity)|GO:0005515(protein binding)|GO:0005737(cytoplasm)|GO:0005829(cytosol)|GO:0008270(zinc ion binding)|GO:0016567(protein ubiquitination)|GO:0016874(ligase activity)|GO:0032480(negative regulation of type I interferon production)|GO:0032728(positive regulation of interferon-beta production)|GO:0043021(ribonucleoprotein binding)|GO:0045087(innate immune re…	chr17	29297955	29326927	+	ATGGGTGAGCTACTCTGGTTGGTAATACTCTGTGCACACATCATTGTAGCCACACATCAT	NA	NA	NA	NA	NA
LNCA_23_P21409	9.02209	P	9.21171	P	0.876838	0	mRNA	NM_001042384	Agilent_HUMAN_G3V2	ENST00000514678,ENST00000504929,ENST00000513612,ENST00000383229,ENST00000337090,ENST00000354446,ENST00000332047	CEP63	centrosomal protein 63kDa	GO:0000077(DNA damage checkpoint)|GO:0000086(G2/M transition of mitotic cell cycle)|GO:0000278(mitotic cell cycle)|GO:0000922(spindle pole)|GO:0005515(protein binding)|GO:0005737(cytoplasm)|GO:0005813(centrosome)|GO:0005829(cytosol)|GO:0005856(cytoskeleton)|GO:0007067(mitosis)|GO:0042770(signal transduction in response to DNA damage)|GO:0051225(spindle assembly)|GO:0051301(cell division)	chr3	134204574	134293855	+	GAGTTACATCAGCGAGATATCACTATTGCTTCCACCAAAGGTTCTTCCTCAGACACGGAA	NA	NA	NA	NA	NA
LNCA_23_P29638	8.33989	P	8.30415	P	1.02508	0	mRNA	NM_184231	Agilent_HUMAN_G3V2	gi|523567542|ref|NM_184231.2|,gi|523567541|ref|NM_016453.3|	NCKIPSD	NCK interacting protein with SH3 domain	GO:0005515(protein binding)|GO:0005634(nucleus)|GO:0005882(intermediate filament)|GO:0006607(NLS-bearing substrate import into nucleus)|GO:0007010(cytoskeleton organization)|GO:0007165(signal transduction)|GO:0008092(cytoskeletal protein binding)|GO:0008180(signalosome)|GO:0017124(SH3 domain binding)	chr3	48711271	48723366	-	GGACCCCCACCTGAAGTAGAACTTAAGAGAGGGGCCAAGTGTAGGATTGGGGACCATGGT	NA	NA	NA	NA	NA
LNCA_24_P623782	3.45606	A	3.90603	P	0.732058	0	mRNA	NM_001005217	Agilent_HUMAN_G3V2	gi|558472804|ref|NM_001286820.1|,gi|52353319|ref|NM_001005217.1|	FRG2	FSHD region gene 2	GO:0005634(nucleus)	chrUn_gl000228	29338	32226	-	CTCTTTTAATTCAGAAAAGGTTGTAGGCTCTCACTCTTCTAGCCTGAACCCATGGAGTAC	NA	NA	NA	NA	NA
LNCA_23_P140630	7.10326	P	6.96129	P	1.10341	0	mRNA	NM_021819	Agilent_HUMAN_G3V2	ENST00000567848,ENST00000379709,ENST00000309664	LMAN1L	"lectin, mannose-binding, 1 like"	GO:0005529(sugar binding)|GO:0016020(membrane)|GO:0016021(integral to membrane)|GO:0033116(ER-Golgi intermediate compartment membrane)	chr15	75105193	75118099	+	ACCTCTCCATGTCACTCAATAAGGACTCTGCCAAGGTCGGTGCCCTGCTCCATGGACAGT	NA	NA	NA	NA	NA
LNCA_23_P23457	7.35011	P	6.7416	P	1.52468	0	mRNA	NM_001024215	Agilent_HUMAN_G3V2	ENST00000441801,ENST00000375766,ENST00000375771	FBLIM1	filamin binding LIM protein 1	GO:0005737(cytoplasm)|GO:0005829(cytosol)|GO:0005856(cytoskeleton)|GO:0005925(focal adhesion)|GO:0005938(cell cortex)|GO:0007155(cell adhesion)|GO:0008270(zinc ion binding)|GO:0008360(regulation of cell shape)|GO:0030054(cell junction)|GO:0034329(cell junction assembly)|GO:0043231(intracellular membrane-bounded organelle)|GO:0046872(metal ion binding)	chr1	16090993	16101715	+	GGCAGAACCTGTTGAGAAAGGGGCATCCACAGACATCTGTGCCTTCTGCCACAAGACCGT	NA	NA	NA	NA	NA
LNCA_23_P209032	8.58904	P	8.93176	P	0.788556	0	mRNA	NM_018443	Agilent_HUMAN_G3V2	ENST00000505365,ENST00000446502,ENST00000423823,ENST00000505242,ENST00000457781	ZNF302	zinc finger protein 302	"GO:0003677(DNA binding)|GO:0005622(intracellular)|GO:0005634(nucleus)|GO:0006355(regulation of transcription, DNA-dependent)|GO:0008270(zinc ion binding)|GO:0046872(metal ion binding)"	chr19	35168543	35177302	+	TCAGAAAAATGTATACTGGGGAAAAGTTGTATGAAGGTGGTGAACATGGGAGACTTTTAG	NA	NA	NA	NA	NA
LNCA_23_P145159	1.65623	A	1.44111	A	1.1608	0	mRNA	NM_001206927	Agilent_HUMAN_G3V2	ENST00000441566,ENST00000359357,ENST00000327475	DNAH8	"dynein, axonemal, heavy chain 8"	GO:0000166(nucleotide binding)|GO:0001539(ciliary or flagellar motility)|GO:0003777(microtubule motor activity)|GO:0005524(ATP binding)|GO:0005737(cytoplasm)|GO:0005856(cytoskeleton)|GO:0005858(axonemal dynein complex)|GO:0005874(microtubule)|GO:0005929(cilium)|GO:0007018(microtubule-based movement)|GO:0009434(microtubule-based flagellum)|GO:0016887(ATPase activity)|GO:0035085(cilium axoneme)	chr6	38683116	38998574	+	ATGCTCAGTTTTCTACGTGGATATTTGAAGGGAGGCCTAATGTGTTTTGGATGACTGGTT	NA	NA	NA	NA	NA
LNCA_23_P141894	8.4243	P	7.67686	P	1.67881	0	mRNA	NM_006505	Agilent_HUMAN_G3V2	ENST00000406449,ENST00000425690	PVR	poliovirus receptor	GO:0002860(positive regulation of natural killer cell mediated cytotoxicity directed against tumor cell target)|GO:0004872(receptor activity)|GO:0005515(protein binding)|GO:0005576(extracellular region)|GO:0005615(extracellular space)|GO:0005634(nucleus)|GO:0005730(nucleolus)|GO:0005737(cytoplasm)|GO:0005886(plasma membrane)|GO:0009986(cell surface)|GO:0016021(integral to membrane)|GO:0016337(cel…	chr19	45147097	45169428	+	GATCGGGATTTATTTCTATTGGTCCAAATGTTCCCGTGAGGTCCTTTGGCACTGTCATCT	NA	NA	NA	NA	NA
LNCA_21_P0009320	11.2471	P	11.3703	P	0.918178	0	mRNA	NA	Agilent_HUMAN_G3V2	-	XLOC_012457	NA	NA	chr17	36608011	36608070	-	AAACTAAGGATTCGGTGTTGGGACCACTCCTGCCCTGACCTGCCCTGTGACTCCGTCATA	NA	NA	NA	NA	NA
LNCA_33_P3416588	6.182	P	5.8025	P	1.30089	0	mRNA	NM_002930	Agilent_HUMAN_G3V2	gi|441418795|ref|NM_001272077.1|,gi|441418792|ref|NM_002930.3|	RIT2	Ras-like without CAAX 2	GO:0000166(nucleotide binding)|GO:0003924(GTPase activity)|GO:0005516(calmodulin binding)|GO:0005525(GTP binding)|GO:0005886(plasma membrane)|GO:0006184(GTP catabolic process)|GO:0007165(signal transduction)|GO:0007264(small GTPase mediated signal transduction)|GO:0007268(synaptic transmission)|GO:0048011(nerve growth factor receptor signaling pathway)	chr18	40323182	40695657	-	ATTTTTCAGGTCCGCCACACCTATGAAATTCCCCTGGTGCTGGTGGGTAACAAAATTGAT	NA	NA	NA	NA	NA
LNCA_33_P3273524	1.4244	A	1.37742	A	1.0331	0	mRNA	NM_033045	Agilent_HUMAN_G3V2	gi|90577183|ref|NM_033045.3|	KRT84	keratin 84	GO:0005575(cellular_component)|GO:0008150(biological_process)|GO:0030280(structural constituent of epidermis)|GO:0045095(keratin filament)|GO:0045616(regulation of keratinocyte differentiation)	chr12	52771595	52779417	-	ATGTCCTCTTGGAGGATTTTTCTGCCATGTAGATGCTCCATTAGCAGTTCCAGCTAAGCT	NA	NA	NA	NA	NA
LNCA_23_P56759	10.0132	P	10.6386	P	0.648254	0	mRNA	NM_016618	Agilent_HUMAN_G3V2	gi|751868085|ref|NM_001304526.1|,gi|751868084|ref|NM_016618.2|	KRCC1	lysine-rich coiled-coil 1	NA	chr2	88326723	88355248	-	GATATCCGTGTTCATACCACTTTTCTTATGTGAATAGGTTCTTTAACTTCTAACAAAGGC	NA	NA	NA	NA	NA
LNCA_21_P0008800	6.65347	P	5.66795	P	1.98003	0	mRNA	NA	Agilent_HUMAN_G3V2	-	XLOC_011608	NA	NA	chr15	99935533	99935592	-	CATCCATTTGCAGCAAATTTTGCCTACGGTATGAAATAGGAGTTCAATTTGACATTGAAT	NA	NA	NA	NA	NA
LNCA_23_P138760	10.2069	P	8.28349	P	3.79317	0	mRNA	NM_013246	Agilent_HUMAN_G3V2	gi|50726992|ref|NM_013246.2|,gi|261245021|ref|NM_001166212.1|	CLCF1	cardiotrophin-like cytokine factor 1	GO:0002639(positive regulation of immunoglobulin production)|GO:0005102(receptor binding)|GO:0005125(cytokine activity)|GO:0005127(ciliary neurotrophic factor receptor binding)|GO:0005515(protein binding)|GO:0005576(extracellular region)|GO:0005615(extracellular space)|GO:0007166(cell surface receptor linked signaling pathway)|GO:0007259(JAK-STAT cascade)|GO:0008083(growth factor activity)|GO:000…	chr11	67131638	67141206	-	TGGCAATTCTACACAAAAAGAGATGAGATTAACAGTGCAGGGTTGGGGTCTGCATTGGAG	NA	NA	NA	NA	NA
LNCA_33_P3294382	1.41678	A	1.37945	A	1.02621	0	mRNA	NA	Agilent_HUMAN_G3V2	-	LOC440031	uncharacterized LOC440031	NA	chr11	15095757	15095816	-	TTCTCAGTCTTGGAACTGGGAAAAATTTTTAACGTGCCAGTTACGGGTGTCTCAGGACTC	NA	NA	NA	NA	NA
LNCA_33_P3282614	12.5647	P	12.9046	P	0.790104	0	mRNA	NM_001004353	Agilent_HUMAN_G3V2	ENST00000412566,ENST00000388931	C9orf173	chromosome 9 open reading frame 173	NA	chr9	140145712	140147935	+	GCTGTGGACAAGGCTGGCCCAGCCTGGATCCCCCATCTGCCCATCTCCCCGCTACACTGA	NA	NA	NA	NA	NA
LNCA_33_P3358905	5.38914	P	5.36522	P	1.01671	0	mRNA	NA	Agilent_HUMAN_G3V2	-	NA	NA	NA	chr9	45362744	45362806	+	TAACCTGGGGGCCAGCTGCTGTGTGAGTACAGCATCTTCAGCCTGTTCTTCAGTCAGTCC	NA	NA	NA	NA	NA
LNCA_21_P0013060	11.9506	P	11.76	P	1.14123	0	mRNA	NA	Agilent_HUMAN_G3V2	ENST00000314282,ENST00000542303,ENST00000398483,ENST00000411840,ENST00000535529,ENST00000310614	XLOC_l2_012870	NA	NA	chr6	10460131	10460190	-	AAGATTCAAAGCTCGACCAGAACTGGAAGAACGGTTGGCCAAGTTGAACTAGCTACTGTA	NA	NA	NA	NA	NA
LNCA_23_P57521	13.5731	P	13.3004	P	1.20808	0	mRNA	NM_016091	Agilent_HUMAN_G3V2	ENST00000381683,ENST00000450376,ENST00000406934,ENST00000412331	EIF3L	"eukaryotic translation initiation factor 3, subunit L"	GO:0001650(fibrillar center)|GO:0003743(translation initiation factor activity)|GO:0005515(protein binding)|GO:0005654(nucleoplasm)|GO:0005730(nucleolus)|GO:0005737(cytoplasm)|GO:0005852(eukaryotic translation initiation factor 3 complex)|GO:0006413(translational initiation)	chr22	38245378	38284789	+	GAATTTCAGTCAGCCTCAGAGGTTGACTTCTACATTGATAAGGACATGATCCACATCGCG	NA	NA	NA	NA	NA
LNCA_32_P170003	9.41518	P	9.9566	P	0.687096	0	mRNA	NM_015650	Agilent_HUMAN_G3V2	ENST00000391994,ENST00000373327,ENST00000391993	TRAF3IP1	TNF receptor-associated factor 3 interacting protein 1	GO:0005515(protein binding)|GO:0005737(cytoplasm)|GO:0005856(cytoskeleton)	chr2	239229184	239309541	+	CAAATGACTTAGCCATGACCCTGAATGGACCTTGTTTTACTTCAAGTTGAGATGTCTGCC	NA	NA	NA	NA	NA
LNCA_23_P436138	7.09689	P	6.81932	P	1.21215	0	mRNA	NM_145114	Agilent_HUMAN_G3V2	gi|402794192|ref|NM_001271068.1|,gi|402794178|ref|NM_145114.2|	MAX	MYC associated factor X	"GO:0003700(sequence-specific DNA binding transcription factor activity)|GO:0003712(transcription cofactor activity)|GO:0003713(transcription coactivator activity)|GO:0005515(protein binding)|GO:0005634(nucleus)|GO:0005730(nucleolus)|GO:0005737(cytoplasm)|GO:0006355(regulation of transcription, DNA-dependent)|GO:0006366(transcription from RNA polymerase II promoter)|GO:0006461(protein complex ass…	chr14	65550456	65569262	-	TGATTGTTTTGACCCCTTACACAAATGTCTTACTCCTGGCTTTAATTAAGCTGCTTGAGG	NA	NA	NA	NA	NA
LNCA_23_P8311	11.7598	P	11.9873	P	0.854159	0	mRNA	NM_016614	Agilent_HUMAN_G3V2	gi|23510347|ref|NM_016614.2|	TDP2	tyrosyl-DNA phosphodiesterase 2	GO:0000287(magnesium ion binding)|GO:0003714(transcription corepressor activity)|GO:0004518(nuclease activity)|GO:0005515(protein binding)|GO:0005634(nucleus)|GO:0006302(double-strand break repair)|GO:0007166(cell surface receptor linked signaling pathway)|GO:0016605(PML body)|GO:0016787(hydrolase activity)|GO:0070260(5'-tyrosyl-DNA phosphodiesterase activity)	chr6	24650204	24667115	-	TCGGTTTGATAGCACCATGGGACATTTTTCTAACAAAAATAAATGCATGAAGAGACATAG	NA	NA	NA	NA	NA
LNCA_23_P91640	6.49822	P	5.49191	P	2.00877	0	mRNA	NM_020437	Agilent_HUMAN_G3V2	ENST00000215906	ASPHD2	aspartate beta-hydroxylase domain containing 2	"GO:0016020(membrane)|GO:0016021(integral to membrane)|GO:0016491(oxidoreductase activity)|GO:0016702(oxidoreductase activity, acting on single donors with incorporation of molecular oxygen, incorporation of two atoms of oxygen)|GO:0018193(peptidyl-amino acid modification)|GO:0030176(integral to endoplasmic reticulum membrane)"	chr22	26825279	26840978	+	TGCTGGGCAGAAGGGCGCTGCCTTCTCTTTGATGACTCTTTCCTGCATGCTGCGTTCCAT	NA	NA	NA	NA	NA
LNCA_21_P0012792	4.07373	P	5.07334	P	0.500135	0	mRNA	NA	Agilent_HUMAN_G3V2	-	XLOC_l2_011263	NA	NA	chr4	130645446	130645505	-	CTTCTGGAGCATAACATTGCATTGAAAATGTGTCCTCTAACCTATGATATTTATGTATCG	NA	NA	NA	NA	NA
LNCA_24_P342632	1.58147	A	1.42574	A	1.11399	0	mRNA	NM_174858	Agilent_HUMAN_G3V2	ENST00000344720,ENST00000354567	AK5	adenylate kinase 5	"GO:0000166(nucleotide binding)|GO:0004017(adenylate kinase activity)|GO:0005524(ATP binding)|GO:0005737(cytoplasm)|GO:0005813(centrosome)|GO:0005829(cytosol)|GO:0006172(ADP biosynthetic process)|GO:0006173(dADP biosynthetic process)|GO:0007165(signal transduction)|GO:0008603(cAMP-dependent protein kinase regulator activity)|GO:0009165(nucleotide biosynthetic process)|GO:0009220(pyrimidine ribonu…	chr1	77747661	78025654	+	CGTCATGGCTAAGAGAACAAATCTGATAAATTGTGTAACCTAGTCTCTTCTCTACATGGT	NA	NA	NA	NA	NA
LNCA_23_P342108	4.88923	P	5.73418	P	0.55673	0	mRNA	NM_152612	Agilent_HUMAN_G3V2	ENST00000292779	CCDC116	coiled-coil domain containing 116	NA	chr22	21987085	21991616	+	AGGAGCTCTGCTGAGACTCTCAAGGGAGCCAGTGAAAGAAATAGAAATAAAGCCTGTGTT	NA	NA	NA	NA	NA
LNCA_33_P3278649	10.2828	P	9.74374	P	1.453	0	mRNA	NM_203468	Agilent_HUMAN_G3V2	gi|356582511|ref|NM_001246.3|,gi|356582509|ref|NM_203468.2|	ENTPD2	ectonucleoside triphosphate diphosphohydrolase 2	GO:0000166(nucleotide binding)|GO:0005524(ATP binding)|GO:0005605(basal lamina)|GO:0007186(G-protein coupled receptor protein signaling pathway)|GO:0009181(purine ribonucleoside diphosphate catabolic process)|GO:0016020(membrane)|GO:0016021(integral to membrane)|GO:0016787(hydrolase activity)|GO:0017110(nucleoside-diphosphatase activity)|GO:0017111(nucleoside-triphosphatase activity)|GO:0030168(p…	chr9	139942550	139948503	-	CAGCCAGCCCAGCACCTACTTGTAAAAATTTTGTAATAAAAAGTTTTTCCTAGAGACGTG	NA	NA	NA	NA	NA
LNCA_21_P0010536	3.79497	A	4.06127	P	0.831449	0	mRNA	NM_018284	Agilent_HUMAN_G3V2	gi|112382371|ref|NM_018284.2|	GBP3	guanylate binding protein 3	GO:0000166(nucleotide binding)|GO:0003924(GTPase activity)|GO:0005525(GTP binding)|GO:0016020(membrane)|GO:0016021(integral to membrane)	chr1	89472359	89488549	-	TTATTCAGAAGTTACAAGACCTGGAGAAAAAGTACTATGAGGAACCGAGGAAGGGGATAC	NA	NA	NA	NA	NA
LNCA_33_P3269879	6.93567	P	6.02995	P	1.87348	0	mRNA	NM_022749	Agilent_HUMAN_G3V2	ENST00000289921	FAM160B2	"family with sequence similarity 160, member B2"	NA	chr8	21946713	21961891	+	TTTCAGGGAATGGGCATGCCAGGTGCCAAGGAGCCAAACAGATGGCTTTCCAGGCAGCAA	NA	NA	NA	NA	NA
LNCA_24_P30194	8.78354	P	9.3918	P	0.655988	0	mRNA	NM_012420	Agilent_HUMAN_G3V2	ENST00000371795	IFIT5	interferon-induced protein with tetratricopeptide repeats 5	GO:0003674(molecular_function)|GO:0005488(binding)|GO:0005575(cellular_component)|GO:0008150(biological_process)	chr10	91174324	91180759	+	AATGTGGCTTCTCTAATGTAGTTTCTTTGATTACCGACTACACAATTATGTACCATCACA	NA	NA	NA	NA	NA
LNCA_33_P3268664	5.08384	P	5.02723	P	1.04002	0	mRNA	NA	Agilent_HUMAN_G3V2	-	NA	NA	NA	chr2	90229353	90229412	+	ATCTGCAGAAACCAGGGAAATCCCCTAAGCTCTTCCTCTATGATGCAAAAGATTTGCACC	NA	NA	NA	NA	NA
LNCA_33_P3365200	4.52075	P	4.45862	P	1.04401	0	mRNA	NA	Agilent_HUMAN_G3V2	-	NA	NA	NA	chr10	111702420	111702479	-	ATACAAAGACCTTCCGGAGTGCCCAGTGTGCAGATTGCCTGGTACAATGTCCAGCCTCCC	NA	NA	NA	NA	NA
LNCA_23_P135669	5.39651	P	3.72632	P	3.18257	0	mRNA	NM_030958	Agilent_HUMAN_G3V2	gi|225637476|ref|NM_001146008.1|,gi|225637474|ref|NM_001146009.1|,gi|225637472|ref|NM_030958.2|	SLCO5A1	"solute carrier organic anion transporter family, member 5A1"	GO:0005215(transporter activity)|GO:0005886(plasma membrane)|GO:0016021(integral to membrane)	chr8	70584567	70747299	-	TTGGTTGAATTGAAAATGGCGACTTGAGAAACAACTGTGCCTTCTTTTCTTTCTTTCTTT	NA	NA	NA	NA	NA
LNCA_24_P295601	9.80623	P	9.66371	P	1.10383	0	mRNA	NM_014741	Agilent_HUMAN_G3V2	ENST00000359513,ENST00000524625,ENST00000526508,ENST00000451945,ENST00000312040,ENST00000434074	ATG13	ATG13 autophagy related 13 homolog (S. cerevisiae)	GO:0000045(autophagic vacuole assembly)|GO:0000407(pre-autophagosomal structure)|GO:0005515(protein binding)|GO:0005737(cytoplasm)|GO:0005829(cytosol)|GO:0006914(autophagy)|GO:0019901(protein kinase binding)|GO:0070969(ULK1-ATG13-FIP200 complex)	chr11	46638825	46697568	+	GCTTGTTAGTATACTGCATGTGACACTGTTCCCACATACAAGGCTGACTTCTGAGGATTG	NA	NA	NA	NA	NA
LNCA_19_P00318577	6.6683	P	7.34103	P	0.62732	0	mRNA	NA	Agilent_HUMAN_G3V2	-	LOC644919	uncharacterized LOC644919	NA	chr14	41444792	41444851	+	CAGGCAAGCCTTTCAGAACTAATGCCTGTTGTAATTCCCTTATTTCTTATGTGATTTAAA	NA	NA	NA	NA	NA
LNCA_23_P125809	4.69116	P	5.74615	P	0.481301	0	mRNA	NM_173798	Agilent_HUMAN_G3V2	ENST00000310164,ENST00000537356	ZCCHC12	"zinc finger, CCHC domain containing 12"	"GO:0003676(nucleic acid binding)|GO:0006355(regulation of transcription, DNA-dependent)|GO:0008270(zinc ion binding)|GO:0046872(metal ion binding)"	chrX	117957786	117960931	+	AAGGCCACTCAAAAGAAACCTGTGACAACGAGAGTGACAAGGCCCAGGTTTTTGAGAATT	NA	NA	NA	NA	NA
LNCA_21_P0006631	1.41494	A	1.37819	A	1.0258	0	mRNA	NA	Agilent_HUMAN_G3V2	-	XLOC_008339	NA	NA	chr10	2114864	2114923	+	CATCCTTCTTCAGCTTGTAACAGTGCAGCTTTTATTTGAAATAAAAGTTTATCCTCCGTG	NA	NA	NA	NA	NA
LNCA_21_P0005486	5.01752	P	5.01127	P	1.00434	0	mRNA	NA	Agilent_HUMAN_G3V2	-	XLOC_006390	NA	NA	chr7	27226892	27226951	-	CTGAAGATGCACAAATAATTTCAAGTTCAGTTCTCAGGGATTCAAAGGACATGAAAATTC	NA	NA	NA	NA	NA
LNCA_33_P3215128	7.70741	P	7.72641	P	0.986914	0	mRNA	NM_001010867	Agilent_HUMAN_G3V2	ENST00000366711	IBA57	"IBA57, iron-sulfur cluster assembly homolog (S. cerevisiae)"	GO:0004047(aminomethyltransferase activity)|GO:0005737(cytoplasm)|GO:0005739(mitochondrion)|GO:0006546(glycine catabolic process)|GO:0006783(heme biosynthetic process)|GO:0016740(transferase activity)	chr1	228353428	228369958	+	GGCTGAGCTCTGGTCCATCTTTCATTGATTCATTCATTTCTTCATTCATTCAACCATGTA	NA	NA	NA	NA	NA
LNCA_33_P3416414	8.74282	P	9.51227	P	0.58664	0	mRNA	NA	Agilent_HUMAN_G3V2	-	NA	NA	NA	chr8	50652863	50652922	-	AAGCTTTTGAAACTCAATATGTTGTCCTTGAAAGGGCACAGGTCTGTGGGAAGCATCCAG	NA	NA	NA	NA	NA
LNCA_33_P3832857	9.53851	P	9.20917	P	1.25644	0	mRNA	NM_018097	Agilent_HUMAN_G3V2	ENST00000568876,ENST00000260372	HAUS2	"HAUS augmin-like complex, subunit 2"	GO:0000086(G2/M transition of mitotic cell cycle)|GO:0000278(mitotic cell cycle)|GO:0003674(molecular_function)|GO:0005634(nucleus)|GO:0005730(nucleolus)|GO:0005737(cytoplasm)|GO:0005794(Golgi apparatus)|GO:0005813(centrosome)|GO:0005819(spindle)|GO:0005829(cytosol)|GO:0005856(cytoskeleton)|GO:0005874(microtubule)|GO:0007067(mitosis)|GO:0051225(spindle assembly)|GO:0051297(centrosome organization…	chr15	42841010	42862190	+	GCTTTATATTGGAGTATCAAGATCTCAGGTTCATTAAGACCAAACTGACTTTTCCTTTGT	NA	NA	NA	NA	NA
LNCA_33_P3299719	1.43583	A	1.38824	A	1.03354	0	mRNA	NA	Agilent_HUMAN_G3V2	-	RP1L1	retinitis pigmentosa 1-like 1	GO:0001750(photoreceptor outer segment)|GO:0005515(protein binding)|GO:0005737(cytoplasm)|GO:0005856(cytoskeleton)|GO:0005874(microtubule)|GO:0005929(cilium)|GO:0030030(cell projection organization)|GO:0032391(photoreceptor connecting cilium)|GO:0035085(cilium axoneme)|GO:0035556(intracellular signal transduction)|GO:0042461(photoreceptor cell development)|GO:0045494(photoreceptor cell maintenanc…	chr8	10478606	10478665	-	TCTCAAGGTCTACTTAGGTAGTCCAGCACCATCAAAGTACCCTATGTTAAGAAGTATAGG	NA	NA	NA	NA	NA
LNCA_23_P68423	3.02972	A	2.8913	A	1.1007	0	mRNA	NM_175913	Agilent_HUMAN_G3V2	gi|61699222|ref|NM_175913.3|	JPH2	junctophilin 2	GO:0005515(protein binding)|GO:0005624(membrane fraction)|GO:0005792(microsome)|GO:0005886(plasma membrane)|GO:0014701(junctional sarcoplasmic reticulum membrane)|GO:0015278(calcium-release channel activity)|GO:0016021(integral to membrane)|GO:0030018(Z disc)|GO:0055074(calcium ion homeostasis)|GO:0060314(regulation of ryanodine-sensitive calcium-release channel activity)|GO:0060316(positive regu…	chr20	42805456	42816218	-	AGAACAGAAAAGCGGACCGTATTAGTCTTTCCTGTCCACGGCCTTGTTTTCAGTGATTCA	NA	NA	NA	NA	NA
LNCA_21_P0012144	4.97064	P	4.86296	P	1.07749	0	mRNA	NA	Agilent_HUMAN_G3V2	-	XLOC_l2_008910	NA	NA	chr20	48929453	48929512	-	CGAAATTCCACTCCCGTGGGGGCCTTGCCAAGGAAAATAAGCCCAAGAACCAGGCATTAA	NA	NA	NA	NA	NA
LNCA_33_P3313532	8.57694	P	7.40767	P	2.24898	0	mRNA	NM_032250	Agilent_HUMAN_G3V2	ENST00000377477,ENST00000377601	ANKRD20A1	"ankyrin repeat domain 20 family, member A1"	GO:0005886(plasma membrane)	chr9	67926760	67969840	+	GGGTGGAGCGCTGCCTGGCGCGCAGGAGCGGAGGCCTGGATGCCCTGGACAAGCAGCACA	NA	NA	NA	NA	NA
LNCA_23_P72340	3.0244	A	2.97597	A	1.03414	0	mRNA	NM_000707	Agilent_HUMAN_G3V2	ENST00000367126	AVPR1B	arginine vasopressin receptor 1B	"GO:0004871(signal transducer activity)|GO:0004872(receptor activity)|GO:0004930(G-protein coupled receptor activity)|GO:0005000(vasopressin receptor activity)|GO:0005080(protein kinase C binding)|GO:0005768(endosome)|GO:0005886(plasma membrane)|GO:0005887(integral to plasma membrane)|GO:0006950(response to stress)|GO:0007186(G-protein coupled receptor protein signaling pathway)|GO:0007188(G-prot…	chr1	206224282	206231482	+	CCTTCTTCAGTGTCCAGATGTGGTCCGTGTGGGACAAGAATGCCCCTGATGAAGATTCCA	NA	NA	NA	NA	NA
LNCA_33_P3285911	7.6029	P	7.78533	P	0.88122	0	mRNA	NM_153369	Agilent_HUMAN_G3V2	ENST00000368847	KIAA1919	KIAA1919	GO:0005886(plasma membrane)|GO:0006811(ion transport)|GO:0006814(sodium ion transport)|GO:0008643(carbohydrate transport)|GO:0015293(symporter activity)|GO:0016021(integral to membrane)|GO:0016324(apical plasma membrane)|GO:0055085(transmembrane transport)	chr6	111580481	111590261	+	GAATAACATCTCCTTTCTACCTGATTGGAGTAGGCTTGCTTTCTCTTACTTAATTTCTAT	NA	NA	NA	NA	NA
LNCA_21_P0006773	1.49433	A	1.4059	A	1.06321	0	mRNA	NA	Agilent_HUMAN_G3V2	-	XLOC_008867	NA	NA	chr10	81388774	81390612	-	AAAGAGAGACAGAAGGAAGAGAATGTTTGTCAAATGTCTTCTTTGGGCACCTCACAGGGC	NA	NA	NA	NA	NA
LNCA_23_P364613	2.15549	A	4.92188	P	0.146972	0	mRNA	NM_138413	Agilent_HUMAN_G3V2	ENST00000370646,ENST00000370647	HOGA1	4-hydroxy-2-oxoglutarate aldolase 1	GO:0005739(mitochondrion)|GO:0008700(4-hydroxy-2-oxoglutarate aldolase activity)|GO:0009436(glyoxylate catabolic process)|GO:0016829(lyase activity)	chr10	99344101	99372555	+	AGTATCAGCTTAAGAAACTTGATCAGGAAAGTGACACTGGTCTTTCAAAGAGCCCTCTTT	NA	NA	NA	NA	NA
LNCA_33_P3267948	7.33045	P	7.53112	P	0.870146	0	mRNA	NM_024103	Agilent_HUMAN_G3V2	gi|48476341|ref|NM_024103.2|	SLC25A23	"solute carrier family 25 (mitochondrial carrier; phosphate carrier), member 23"	GO:0005488(binding)|GO:0005509(calcium ion binding)|GO:0005739(mitochondrion)|GO:0005743(mitochondrial inner membrane)|GO:0016020(membrane)|GO:0016021(integral to membrane)|GO:0055085(transmembrane transport)	chr19	6440074	6459781	-	TGGTATTAATGTACTCAAGATTGCCCCCGAGTCAGCTATCAAGTTCATGGCCTATGAACA	NA	NA	NA	NA	NA
LNCA_23_P253524	9.47629	P	9.98655	P	0.702098	0	mRNA	NM_001813	Agilent_HUMAN_G3V2	gi|71061467|ref|NM_001813.2|,gi|557878611|ref|NM_001286734.1|	CENPE	"centromere protein E, 312kDa"	"GO:0000087(M phase of mitotic cell cycle)|GO:0000089(mitotic metaphase)|GO:0000166(nucleotide binding)|GO:0000236(mitotic prometaphase)|GO:0000278(mitotic cell cycle)|GO:0000775(chromosome, centromeric region)|GO:0000776(kinetochore)|GO:0000779(condensed chromosome, centromeric region)|GO:0000940(condensed chromosome outer kinetochore)|GO:0003777(microtubule motor activity)|GO:0005515(protein bi…	chr4	104026962	104119566	-	CTGAGTGCAAAACTCAGTAGACTCCTCTTTGTCACTTCTCTGGAGATCCAGCATTCCTTA	NA	NA	NA	NA	NA
LNCA_23_P132738	6.95855	P	7.46953	P	0.701744	0	mRNA	NM_017541	Agilent_HUMAN_G3V2	gi|13377003|ref|NM_017541.2|	CRYGS	"crystallin, gamma S"	GO:0002009(morphogenesis of an epithelium)|GO:0002088(lens development in camera-type eye)|GO:0005212(structural constituent of eye lens)	chr3	186256231	186262167	-	CTTTGAGAAAGGGGATTTTAGTGGTCAGATGTATGAAACCACCGAAGATTGCCCTTCCAT	NA	NA	NA	NA	NA
LNCA_21_P0006066	3.37156	A	3.07096	A	1.23165	0	mRNA	NA	Agilent_HUMAN_G3V2	-	XLOC_007643	NA	NA	chr9	7960416	7960475	-	GCATACAATTGATTCCAATCCATCCATCACTTAAACTACTGTCTAGGACATCAGGAGGCC	NA	NA	NA	NA	NA
LNCA_24_P522631	11.2328	P	10.7041	P	1.44257	0	mRNA	NM_001130924	Agilent_HUMAN_G3V2	ENST00000416541,ENST00000340381,ENST00000377376	TMEM201	transmembrane protein 201	GO:0005634(nucleus)|GO:0005637(nuclear inner membrane)|GO:0016020(membrane)|GO:0016021(integral to membrane)	chr1	9648931	9674935	+	ATAGCAGGCCGTGTGTGTGTGTGTCGAGGTTTTTTATTTTTTGCTTAATCAAACTCCATT	NA	NA	NA	NA	NA
LNCA_23_P251647	6.26089	P	6.48424	P	0.856575	0	mRNA	NM_173362	Agilent_HUMAN_G3V2	ENST00000458310,ENST00000311364,ENST00000380005,ENST00000511684	RFESD	Rieske (Fe-S) domain containing	"GO:0016491(oxidoreductase activity)|GO:0046872(metal ion binding)|GO:0051537(2 iron, 2 sulfur cluster binding)"	chr5	94982582	94992849	+	CCTTTACATTTGGGAGATATAGAGGATTTTGATGGACGACCGTGTATAGTTTGCCCCTGG	NA	NA	NA	NA	NA
LNCA_23_P36439	2.96662	A	2.31851	A	1.56711	0	mRNA	NA	Agilent_HUMAN_G3V2	ENST00000321688	NA	NA	NA	chr12	55968704	55968763	+	CCAACAGACTGAATCATTACTTCTGTGACTATGAGCCTCTTCTGGAACTCTCATGTTCAG	NA	NA	NA	NA	NA
LNCA_23_P382682	3.37472	A	2.53316	A	1.79199	0	mRNA	NM_001113475	Agilent_HUMAN_G3V2	gi|332309229|ref|NM_001113475.2|	NOXRED1	NADP-dependent oxidoreductase domain containing 1	GO:0000166(nucleotide binding)|GO:0004735(pyrroline-5-carboxylate reductase activity)|GO:0006561(proline biosynthetic process)|GO:0016491(oxidoreductase activity)	chr14	77860364	77889399	-	ATAATTTGAGAGCATCATTAAATAAGAATCAAAGTTCCAGACATCTCTCAATTGGCTCCC	NA	NA	NA	NA	NA
LNCA_23_P209619	12.4222	P	12.0755	P	1.27167	0	mRNA	NM_022374	Agilent_HUMAN_G3V2	gi|208610001|ref|NM_001135673.1|,gi|208609999|ref|NM_022374.2|	ATL2	atlastin GTPase 2	GO:0000166(nucleotide binding)|GO:0003924(GTPase activity)|GO:0005515(protein binding)|GO:0005525(GTP binding)|GO:0005783(endoplasmic reticulum)|GO:0005789(endoplasmic reticulum membrane)|GO:0006184(GTP catabolic process)|GO:0006888(ER to Golgi vesicle-mediated transport)|GO:0007029(endoplasmic reticulum organization)|GO:0007030(Golgi organization)|GO:0016020(membrane)|GO:0016021(integral to memb…	chr2	38522028	38604432	-	CCTGTGAAAGGAATGTTTGTGGCTCATGTCAGTGTGTGAATGCATAGACAATTTGAAGTT	NA	NA	NA	NA	NA
LNCA_21_P0006658	3.40835	A	3.8562	P	0.733134	0	mRNA	NA	Agilent_HUMAN_G3V2	-	XLOC_008405	NA	NA	chr10	18942242	18942301	+	AAAGCATTTGCCAGAAATTACTTCACTAGTGCCACACACGGACAGAATTGAGGACATTTA	NA	NA	NA	NA	NA
LNCA_24_P941625	5.11734	P	6.04381	P	0.526144	0	mRNA	NM_021916	Agilent_HUMAN_G3V2	gi|31340618|ref|NM_021916.2|	ZNF70	zinc finger protein 70	"GO:0003677(DNA binding)|GO:0003700(sequence-specific DNA binding transcription factor activity)|GO:0005622(intracellular)|GO:0005634(nucleus)|GO:0006355(regulation of transcription, DNA-dependent)|GO:0008270(zinc ion binding)|GO:0046872(metal ion binding)"	chr22	24083771	24093279	-	TGGGCTAACATGAACTCATCATGGTAACACTGGGTATTTCAGCTGATCAGAAGCTCAGCA	NA	NA	NA	NA	NA
LNCA_24_P363278	4.53947	P	4.31034	P	1.17213	0	mRNA	NM_005906	Agilent_HUMAN_G3V2	gi|339639607|ref|NM_001242957.1|,gi|334724435|ref|NM_001242385.1|,gi|334724434|ref|NM_005906.4|	MAK	male germ cell-associated kinase	"GO:0000166(nucleotide binding)|GO:0001750(photoreceptor outer segment)|GO:0004672(protein kinase activity)|GO:0004674(protein serine/threonine kinase activity)|GO:0004693(cyclin-dependent protein kinase activity)|GO:0005524(ATP binding)|GO:0006468(protein phosphorylation)|GO:0007275(multicellular organismal development)|GO:0007283(spermatogenesis)|GO:0016772(transferase activity, transferring ph…	chr6	10762955	10838788	-	GAACTTTGGGCTACTCTGTTTAAATCTGCCACTTTCTGGACTGGACCTTAGTACTGTAAA	NA	NA	NA	NA	NA
LNCA_23_P417014	1.42958	A	1.37792	A	1.03646	0	mRNA	NM_001010877	Agilent_HUMAN_G3V2	gi|72384334|ref|NM_001010877.2|	ZNF311	zinc finger protein 311	"GO:0003677(DNA binding)|GO:0005622(intracellular)|GO:0005634(nucleus)|GO:0006355(regulation of transcription, DNA-dependent)|GO:0008270(zinc ion binding)|GO:0046872(metal ion binding)"	chr6_ssto_hap7	303579	313918	-	TAAGAAAAGAAAACATCAAGTATGGAGTACCCATGAACTTGATGGGAGTAGGAAATCCCT	NA	NA	NA	NA	NA
LNCA_33_P3315375	1.42688	A	1.37751	A	1.03482	0	mRNA	NM_001104587	Agilent_HUMAN_G3V2	gi|157388964|ref|NM_152270.3|,gi|157388962|ref|NM_001104590.1|,gi|157388960|ref|NM_001104589.1|,gi|157388958|ref|NM_001104588.1|,gi|157388956|ref|NM_001104587.1|	SLFN11	schlafen family member 11	GO:0000166(nucleotide binding)|GO:0005524(ATP binding)|GO:0005634(nucleus)	chr17	33677328	33700720	-	GATTACTGATATTTGTTTCCCTATGAATGGCAAAAGGTTTAGCTTACTACTGCATTTCTG	NA	NA	NA	NA	NA
LNCA_33_P3242119	1.41501	A	1.37668	A	1.02692	0	mRNA	NA	Agilent_HUMAN_G3V2	-	NA	NA	NA	chr1	74881119	74881178	+	CTGCTACAGCTATGGCTTGAAAAGCTGTCTATTTTTCTAACATTTATTATTCCTGCTTTC	NA	NA	NA	NA	NA
LNCA_23_P31064	4.26258	P	5.85187	P	0.332335	0	mRNA	NM_015529	Agilent_HUMAN_G3V2	gi|612407803|ref|NM_015529.3|	MOXD1	"monooxygenase, DBH-like 1"	GO:0004500(dopamine beta-monooxygenase activity)|GO:0005507(copper ion binding)|GO:0005783(endoplasmic reticulum)|GO:0005789(endoplasmic reticulum membrane)|GO:0006584(catecholamine metabolic process)|GO:0016020(membrane)|GO:0016021(integral to membrane)|GO:0046872(metal ion binding)	chr6	132617193	132722673	-	TGTAAGTTCTGAATGGTTCCTTGCTGACTTTGGGTGACACATGTACCACATACTGGCTCA	NA	NA	NA	NA	NA
LNCA_23_P17821	2.23762	A	2.44118	A	0.868407	0	mRNA	NM_015715	Agilent_HUMAN_G3V2	gi|619534183|ref|NM_015715.4|	PLA2G3	"phospholipase A2, group III"	GO:0005509(calcium ion binding)|GO:0005576(extracellular region)|GO:0005615(extracellular space)|GO:0005737(cytoplasm)|GO:0005814(centriole)|GO:0005856(cytoskeleton)|GO:0005886(plasma membrane)|GO:0006644(phospholipid metabolic process)|GO:0016042(lipid catabolic process)|GO:0016787(hydrolase activity)|GO:0030030(cell projection organization)|GO:0047498(calcium-dependent phospholipase A2 activity…	chr22	31530792	31536593	-	TACATGTATGTCCGTGTTGCAAAAATAATACATGCCTCAAAAACCTGCCTAGGGGAGCCC	NA	NA	NA	NA	NA
LNCA_33_P3219601	7.46449	P	5.664	P	3.48338	0	mRNA	NM_007314	Agilent_HUMAN_G3V2	gi|269847792|ref|NM_001168239.1|,gi|269847785|ref|NM_001168238.1|,gi|269847780|ref|NM_001168237.1|,gi|269847775|ref|NM_001168236.1|,gi|269847772|ref|NM_001136000.2|,gi|269847767|ref|NM_005158.4|,gi|209862798|ref|NM_007314.3|	ABL2	v-abl Abelson murine leukemia viral oncogene homolog 2	GO:0000166(nucleotide binding)|GO:0000287(magnesium ion binding)|GO:0003785(actin monomer binding)|GO:0004672(protein kinase activity)|GO:0004713(protein tyrosine kinase activity)|GO:0004715(non-membrane spanning protein tyrosine kinase activity)|GO:0005515(protein binding)|GO:0005524(ATP binding)|GO:0005737(cytoplasm)|GO:0005829(cytosol)|GO:0006464(protein modification process)|GO:0006468(protei…	chr1	179068461	179198819	-	CCTGTCCTTAATAACTTATTGTCATGTGTACAGGAAATCAGTGATGTGGTGCAGAGGTAG	NA	NA	NA	NA	NA
LNCA_23_P133386	6.95916	P	5.5261	P	2.7002	0	mRNA	NM_006909	Agilent_HUMAN_G3V2	ENST00000265080	RASGRF2	Ras protein-specific guanine nucleotide-releasing factor 2	GO:0005085(guanyl-nucleotide exchange factor activity)|GO:0005089(Rho guanyl-nucleotide exchange factor activity)|GO:0005622(intracellular)|GO:0005737(cytoplasm)|GO:0005783(endoplasmic reticulum)|GO:0005789(endoplasmic reticulum membrane)|GO:0005829(cytosol)|GO:0005886(plasma membrane)|GO:0006915(apoptosis)|GO:0007264(small GTPase mediated signal transduction)|GO:0007268(synaptic transmission)|GO…	chr5	80256507	80525981	+	TTCAGACTTGGGTGGGAAGGTGAAAGATGGCTATTTAGAAAGCTGGTGGCACGTTTTACA	NA	NA	NA	NA	NA
LNCA_32_P84369	3.211	A	3.44692	P	0.849145	0	mRNA	NM_001079529	Agilent_HUMAN_G3V2	ENST00000511189,ENST00000507848,ENST00000253490,ENST00000512862,ENST00000510151	FAM153B	"family with sequence similarity 153, member B"	NA	chr5	175542646	175542705	+	AGACTTGATGTGGATCGTGATCATTTCGGGAAATGTGTTACTCCAAAAACTTTTATAATC	NA	NA	NA	NA	NA
LNCA_24_P159635	5.20036	P	5.5038	P	0.810317	0	mRNA	NM_030576	Agilent_HUMAN_G3V2	gi|149274612|ref|NM_030576.3|	LIMD2	LIM domain containing 2	GO:0008270(zinc ion binding)|GO:0046872(metal ion binding)	chr17	61773248	61777519	-	CACAGGACCCCTCTGATATAAATGATCCCTTTTATTGTAAGTAATGCGCAACACTGGCCT	NA	NA	NA	NA	NA
LNCA_24_P312325	1.42707	A	1.38521	A	1.02944	0	mRNA	NA	Agilent_HUMAN_G3V2	-	NA	NA	NA	chr8	10980927	10980986	-	CTTGTTCAATGTGACTACTTTAGTTGCCTGTCCAATATGAAGTAGAAAAGCAGATTTCTG	NA	NA	NA	NA	NA
LNCA_33_P3344816	6.32349	P	5.92734	P	1.316	0	mRNA	NM_001004301	Agilent_HUMAN_G3V2	ENST00000396403	ZNF813	zinc finger protein 813	"GO:0003677(DNA binding)|GO:0005622(intracellular)|GO:0005634(nucleus)|GO:0006355(regulation of transcription, DNA-dependent)|GO:0008270(zinc ion binding)|GO:0046872(metal ion binding)"	chr19	53970988	53997546	+	ACAGTCCTTTTTACATCCTCTTGAATACAGCTTTTTAGTACAAGGGGTCTTCAAGAAGTT	NA	NA	NA	NA	NA
LNCA_23_P253301	9.29758	P	9.18664	P	1.07993	0	mRNA	NM_053024	Agilent_HUMAN_G3V2	gi|94538348|ref|NM_053024.3|,gi|94538347|ref|NM_002628.4|	PFN2	profilin 2	"GO:0003779(actin binding)|GO:0005515(protein binding)|GO:0005546(phosphatidylinositol-4,5-bisphosphate binding)|GO:0005737(cytoplasm)|GO:0008064(regulation of actin polymerization or depolymerization)|GO:0015629(actin cytoskeleton)|GO:0030036(actin cytoskeleton organization)"	chr3	149682690	149688741	-	CTGCAGTAGTTTGCTTTTAGTATTGTTGTTGCACTTGAGCAGAGACAAACCTTTATTCAT	NA	NA	NA	NA	NA
LNCA_33_P3402968	2.27954	A	1.392	A	1.85002	0	mRNA	NM_001037814	Agilent_HUMAN_G3V2	gi|83716020|ref|NM_001037814.1|	GAB4	"GRB2-associated binding protein family, member 4"	GO:0007229(integrin-mediated signaling pathway)|GO:0016477(cell migration)|GO:0035556(intracellular signal transduction)|GO:0043234(protein complex)	chr22	17442826	17489112	-	TTAAAGGTGGTCTTGAGAAGCAAAGGAATTAGATCCTTAGACCAGCAGGGCAGCTGATAC	NA	NA	NA	NA	NA
LNCA_33_P3256510	7.73137	P	7.37017	P	1.28449	0	mRNA	NM_022055	Agilent_HUMAN_G3V2	gi|11545760|ref|NM_022055.1|	KCNK12	"potassium channel, subfamily K, member 12"	GO:0005244(voltage-gated ion channel activity)|GO:0005267(potassium channel activity)|GO:0006811(ion transport)|GO:0006813(potassium ion transport)|GO:0016020(membrane)|GO:0016021(integral to membrane)	chr2	47747914	47797470	-	GGCGTGGTTTGCTTCTCTCAGTCACTGCTGGCGCTTTCTTAATCTTTATCCAATAAAATG	NA	NA	NA	NA	NA
LNCA_32_P161166	12.1044	P	12.1115	P	0.995062	0	mRNA	NA	Agilent_HUMAN_G3V2	-	NA	NA	NA	chrX	153628857	153628916	-	ATGCTCCTTGTTCTGCAGCTTGGTGCGGATGGACATGATAACTTGGCCAATGTGAACCCT	NA	NA	NA	NA	NA
LNCA_33_P3291708	7.34966	P	6.9043	P	1.36166	0	mRNA	NA	Agilent_HUMAN_G3V2	-	NA	NA	NA	chr3	195401992	195402050	+	GAAATAAAAACTAGCACCGCCGTACCTTATAAACGTGCGCCCTTTTCTATCTGTAGTTAG	NA	NA	NA	NA	NA
LNCA_21_P0006891	5.65293	P	5.57703	P	1.05402	0	mRNA	NA	Agilent_HUMAN_G3V2	-	XLOC_008552	NA	NA	chr10	91408708	91408767	+	TTGGAGAAACAATGAAGGAAGCAAAGTATGCCATCTATGCTGCGGGAGGTAACTCCAGAA	NA	NA	NA	NA	NA
LNCA_33_P3399864	5.68576	P	5.59761	P	1.063	0	mRNA	NM_175872	Agilent_HUMAN_G3V2	gi|145309329|ref|NM_175872.4|	ZNF792	zinc finger protein 792	"GO:0003677(DNA binding)|GO:0005622(intracellular)|GO:0005634(nucleus)|GO:0006355(regulation of transcription, DNA-dependent)|GO:0008270(zinc ion binding)|GO:0046872(metal ion binding)"	chr19	35447257	35454953	-	ATGTGGGAAATTCTTCAGCCACATTGCCAGCCTCATTCAACATCAGATAGTTCACACTGG	NA	NA	NA	NA	NA
LNCA_33_P3392580	7.75476	P	9.37304	P	0.325724	0	mRNA	NM_013411	Agilent_HUMAN_G3V2	gi|312836805|ref|NM_001199199.1|,gi|312836803|ref|NM_013411.4|	AK2	adenylate kinase 2	"GO:0000166(nucleotide binding)|GO:0004017(adenylate kinase activity)|GO:0005524(ATP binding)|GO:0005739(mitochondrion)|GO:0005743(mitochondrial inner membrane)|GO:0005758(mitochondrial intermembrane space)|GO:0015949(nucleobase, nucleoside and nucleotide interconversion)|GO:0016740(transferase activity)|GO:0055086(nucleobase, nucleoside and nucleotide metabolic process)"	chr1	33473540	33502512	-	GCTAAGGATCCCCTAGAAATCATAGACCTCTGAAATTATATGCAGAATTCTTTATGTGTT	NA	NA	NA	NA	NA
LNCA_33_P3842886	13.2966	P	13.3672	P	0.952234	0	mRNA	NM_013284	Agilent_HUMAN_G3V2	gi|547235335|ref|NM_001284331.1|,gi|547235153|ref|NM_013284.3|,gi|547234858|ref|NM_001284330.1|	POLM	"polymerase (DNA directed), mu"	GO:0003677(DNA binding)|GO:0003824(catalytic activity)|GO:0003887(DNA-directed DNA polymerase activity)|GO:0003912(DNA nucleotidylexotransferase activity)|GO:0005622(intracellular)|GO:0005634(nucleus)|GO:0006281(DNA repair)|GO:0006310(DNA recombination)|GO:0016446(somatic hypermutation of immunoglobulin genes)|GO:0016740(transferase activity)|GO:0030183(B cell differentiation)|GO:0046872(metal io…	chr7	44111660	44122139	-	CAAAAGCCACTTTGTTAGGCGAGGATTTCCCAGACCACTCATCACATTAAAAAATATTTT	NA	NA	NA	NA	NA
LNCA_33_P3243486	6.88287	P	6.60573	P	1.21179	0	mRNA	NM_001002923	Agilent_HUMAN_G3V2	gi|50897295|ref|NM_001002923.1|	IGFL4	IGF-like family member 4	GO:0005576(extracellular region)|GO:0005615(extracellular space)	chr19	46543005	46544274	-	TGGGGTAGCAGAGTCACAGATCACTCTAGAATCTAATACTTGGTAATTATACTGCATTGA	NA	NA	NA	NA	NA
LNCA_33_P3286041	11.1332	P	11.2491	P	0.922805	0	mRNA	NM_018119	Agilent_HUMAN_G3V2	ENST00000359210,ENST00000418581,ENST00000299853	POLR3E	polymerase (RNA) III (DNA directed) polypeptide E (80kD)	GO:0003899(DNA-directed RNA polymerase activity)|GO:0005634(nucleus)|GO:0005654(nucleoplasm)|GO:0005730(nucleolus)|GO:0006383(transcription from RNA polymerase III promoter)|GO:0006385(transcription elongation from RNA polymerase III promoter)|GO:0006386(termination of RNA polymerase III transcription)|GO:0009615(response to virus)|GO:0045087(innate immune response)	chr16	22308695	22346424	+	TGCTTATTATTTGGTTTCATTCTCATAATAAAGAGAGTGTATACTGACATGGGCAGGATG	NA	NA	NA	NA	NA
LNCA_21_P0011430	7.32511	P	7.85372	P	0.69322	0	mRNA	NM_004667	Agilent_HUMAN_G3V2	gi|380420371|ref|NM_004667.5|	HERC2	hect domain and RLD 2	GO:0004842(ubiquitin-protein ligase activity)|GO:0005085(guanyl-nucleotide exchange factor activity)|GO:0005515(protein binding)|GO:0005622(intracellular)|GO:0005634(nucleus)|GO:0005737(cytoplasm)|GO:0005743(mitochondrial inner membrane)|GO:0006281(DNA repair)|GO:0006464(protein modification process)|GO:0006886(intracellular protein transport)|GO:0007283(spermatogenesis)|GO:0008270(zinc ion bindi…	chr15	28356182	28567298	-	CTCCTCAGTACAATTGCTGAATTTGCCCTTAAAGAAGAGCCAGTGGATGTGGAAAAAATG	NA	NA	NA	NA	NA
LNCA_23_P405110	4.69618	P	5.09291	P	0.759577	0	mRNA	NM_033313	Agilent_HUMAN_G3V2	ENST00000544534,ENST00000336454,ENST00000370124,ENST00000361544,ENST00000370125,ENST00000542213	CDC14A	CDC14 cell division cycle 14 homolog A (S. cerevisiae)	GO:0004721(phosphoprotein phosphatase activity)|GO:0004725(protein tyrosine phosphatase activity)|GO:0005515(protein binding)|GO:0005634(nucleus)|GO:0005730(nucleolus)|GO:0005737(cytoplasm)|GO:0005813(centrosome)|GO:0005819(spindle)|GO:0005856(cytoskeleton)|GO:0007049(cell cycle)|GO:0008138(protein tyrosine/serine/threonine phosphatase activity)|GO:0008283(cell proliferation)|GO:0016787(hydrolase…	chr1	100818022	100950926	+	CGACCATCCAGTGAAGGAAGTATTAATAAAATTCTTTCTGGCCTAGATGATATGTCTATT	NA	NA	NA	NA	NA
LNCA_33_P3270203	11.0236	P	11.2884	P	0.832275	0	mRNA	NM_152383	Agilent_HUMAN_G3V2	ENST00000409307,ENST00000360410,ENST00000325385,ENST00000273009	DIS3L2	DIS3 mitotic control homolog (S. cerevisiae)-like 2	GO:0003723(RNA binding)|GO:0004527(exonuclease activity)|GO:0004540(ribonuclease activity)|GO:0016787(hydrolase activity)	chr2	232826292	233201908	+	ACTGTTTAGGAAATACGCCCTGTTTTCTCCCTCAGACCACCGAGTGCCTAGAATTTATGT	NA	NA	NA	NA	NA
LNCA_33_P3249748	10.8259	P	11.3891	P	0.676819	0	mRNA	NM_016647	Agilent_HUMAN_G3V2	ENST00000336138	C8orf55	chromosome 8 open reading frame 55	GO:0005576(extracellular region)	chr8	143808620	143818350	+	GCAACCTTTCTGTTTTATTTAAAGAAAGCCCAACATTAAAGGGTTTTCATTGCAAGCGTG	NA	NA	NA	NA	NA
LNCA_33_P3266898	1.79022	A	1.42623	A	1.28698	0	mRNA	NM_001941	Agilent_HUMAN_G3V2	gi|618857480|ref|NM_024423.3|,gi|618857479|ref|NM_001941.4|	DSC3	desmocollin 3	GO:0005509(calcium ion binding)|GO:0005624(membrane fraction)|GO:0005886(plasma membrane)|GO:0005911(cell-cell junction)|GO:0007155(cell adhesion)|GO:0007156(homophilic cell adhesion)|GO:0016021(integral to membrane)|GO:0030057(desmosome)|GO:0045295(gamma-catenin binding)|GO:0050821(protein stabilization)	chr18	28569330	28622781	-	GACCCAAACTACCAACAACTCTAGCCAAGGTTTTTGTGGTACTATGGGATCAGGAATGAA	NA	NA	NA	NA	NA
LNCA_23_P370054	1.42314	A	1.37698	A	1.03252	0	mRNA	NM_173699	Agilent_HUMAN_G3V2	ENST00000325250	MAGEB18	"melanoma antigen family B, 18"	GO:0005515(protein binding)	chrX	26156459	26158853	+	CATACCTGGATTGGCTTAGTTTACTGAAGAAGGTAGGAAGAAATAAAATGTTTATGAACC	NA	NA	NA	NA	NA
LNCA_33_P3350488	11.3214	P	12.3574	P	0.48767	0	mRNA	NM_016359	Agilent_HUMAN_G3V2	ENST00000560177,ENST00000560747,ENST00000414849,ENST00000450318,ENST00000260359	NUSAP1	nucleolar and spindle associated protein 1	GO:0000070(mitotic sister chromatid segregation)|GO:0000281(cytokinesis after mitosis)|GO:0003677(DNA binding)|GO:0005634(nucleus)|GO:0005694(chromosome)|GO:0005730(nucleolus)|GO:0005737(cytoplasm)|GO:0005856(cytoskeleton)|GO:0005876(spindle microtubule)|GO:0007049(cell cycle)|GO:0007076(mitotic chromosome condensation)|GO:0008017(microtubule binding)|GO:0040001(establishment of mitotic spindle l…	chr15	41624891	41673248	+	CCTCAGTGGAGCTTCTGAGTTTTATACTGCTCAAGATCGTCATAAATAAAATTTTTTCTC	NA	NA	NA	NA	NA
LNCA_33_P3233659	8.24376	P	10.0221	P	0.291511	0	mRNA	NM_001104546	Agilent_HUMAN_G3V2	ENST00000413330	RPP30	ribonuclease P/MRP 30kDa subunit	GO:0004526(ribonuclease P activity)|GO:0004540(ribonuclease activity)|GO:0005634(nucleus)|GO:0005655(nucleolar ribonuclease P complex)|GO:0005730(nucleolus)|GO:0008033(tRNA processing)|GO:0016787(hydrolase activity)	chr10	92631708	92668312	+	GTGCCTGTTTCCTGTCTCGCTCATGTCACATTTTGGTAATTTTCACAATATTAAAAACTT	NA	NA	NA	NA	NA
LNCA_33_P3352995	2.67159	A	2.97524	A	0.810198	0	mRNA	NM_001025295	Agilent_HUMAN_G3V2	gi|401461790|ref|NM_001025295.2|	IFITM5	interferon induced transmembrane protein 5	GO:0005886(plasma membrane)|GO:0007275(multicellular organismal development)|GO:0009607(response to biotic stimulus)|GO:0016021(integral to membrane)|GO:0030500(regulation of bone mineralization)	chr11	298200	299526	-	AGCACCAAGTTTGATGACGCGGACTATGACTGACAGGCTGGGTCCTGATCTGGGGCACTA	NA	NA	NA	NA	NA
LNCA_33_P3372288	6.86626	P	4.92284	P	3.84616	0	mRNA	NA	Agilent_HUMAN_G3V2	ENST00000334937	ZNF81	zinc finger protein 81	"GO:0003676(nucleic acid binding)|GO:0003677(DNA binding)|GO:0003700(sequence-specific DNA binding transcription factor activity)|GO:0005622(intracellular)|GO:0005634(nucleus)|GO:0006355(regulation of transcription, DNA-dependent)|GO:0008270(zinc ion binding)|GO:0046872(metal ion binding)"	chrX	47747546	47747605	+	AGTTGTGAGGAGCCTGTTATGGGTTAAATTGTGCCCCCAAATAAAATATGTTGAAGTCCT	NA	NA	NA	NA	NA
LNCA_23_P112801	14.3816	P	14.4331	P	0.964913	0	mRNA	NM_007236	Agilent_HUMAN_G3V2	ENST00000334660	CHP	calcium binding protein P22	GO:0005509(calcium ion binding)|GO:0005737(cytoplasm)|GO:0005829(cytosol)|GO:0006813(potassium ion transport)|GO:0007264(small GTPase mediated signal transduction)|GO:0015459(potassium channel regulator activity)|GO:0017156(calcium ion-dependent exocytosis)|GO:0045056(transcytosis)	chr15	41523436	41574083	+	CCCCCTTTTGGCTGTATAGCAAAGTGTTTTAATCCACGGTTGTGCCTTATTGTTCCATTA	NA	NA	NA	NA	NA
LNCA_33_P3211628	9.59156	P	9.49643	P	1.06817	0	mRNA	NM_004705	Agilent_HUMAN_G3V2	gi|754502043|ref|NM_004705.3|	PRKRIR	"protein-kinase, interferon-inducible double stranded RNA dependent inhibitor, repressor of (P58 repressor)"	GO:0003677(DNA binding)|GO:0005634(nucleus)|GO:0006950(response to stress)|GO:0007165(signal transduction)|GO:0008285(negative regulation of cell proliferation)|GO:0046872(metal ion binding)|GO:0046983(protein dimerization activity)	chr11	76061003	76091880	-	ATACCTTAGCCATTGATAATCTACCTGTTTAAATGGCCCCTGTTTGAACTCTCATGCTTT	NA	NA	NA	NA	NA
LNCA_23_P46982	11.616	P	11.7108	P	0.936428	0	mRNA	NM_022362	Agilent_HUMAN_G3V2	gi|574957203|ref|NM_001289405.1|,gi|574957084|ref|NM_001289403.1|,gi|574957011|ref|NM_001289404.1|,gi|170763478|ref|NM_022362.4|	MMS19	MMS19 nucleotide excision repair homolog (S. cerevisiae)	"GO:0000160(two-component signal transduction system (phosphorelay))|GO:0003713(transcription coactivator activity)|GO:0005488(binding)|GO:0005515(protein binding)|GO:0005634(nucleus)|GO:0005675(holo TFIIH complex)|GO:0005737(cytoplasm)|GO:0005819(spindle)|GO:0005856(cytoskeleton)|GO:0006289(nucleotide-excision repair)|GO:0006351(transcription, DNA-dependent)|GO:0007059(chromosome segregation)|GO…	chr10	99218080	99258366	-	AGAACATAAGAGTCCATATTTCTAGTGGATTTGTAAAATAAGTGTGTGTGAGACACTTGC	NA	NA	NA	NA	NA
LNCA_33_P3370848	6.54038	P	6.75386	P	0.862453	0	mRNA	NM_014209	Agilent_HUMAN_G3V2	ENST00000591135,ENST00000403402,ENST00000479824,ENST00000402764,ENST00000379026	ETV2	ets variant 2	GO:0003700(sequence-specific DNA binding transcription factor activity)|GO:0005634(nucleus)|GO:0043565(sequence-specific DNA binding)	chr19	36132638	36135773	+	TTGCTCCGAACCGAGCCCGCAGTCGGACCGTGCCAGTTTGGCTCGATGCCCCAAAACTAA	NA	NA	NA	NA	NA
LNCA_33_P3371185	4.79161	P	3.40335	P	2.61763	0	mRNA	NA	Agilent_HUMAN_G3V2	-	NA	NA	NA	chr6	168224238	168224297	-	CACTGGGCGAGGTTGAAAAAGACCTTTTTAATCTATAAGTCGGTTTTTGAAAATTCAAGT	NA	NA	NA	NA	NA
LNCA_23_P392476	1.44294	A	1.39112	A	1.03657	0	mRNA	NM_001145128	Agilent_HUMAN_G3V2	gi|237858798|ref|NM_001145128.2|	AKD1	adenylate kinase domain containing 1	"GO:0000166(nucleotide binding)|GO:0005524(ATP binding)|GO:0006139(nucleobase, nucleoside, nucleotide and nucleic acid metabolic process)|GO:0017111(nucleoside-triphosphatase activity)|GO:0019205(nucleobase, nucleoside, nucleotide kinase activity)"	chr6	109814058	110012415	-	GATAGCAGCCTGAATCTCAAGAGTTATCTGAAAGTGATAGAGGGAAACTGAGAGAAGTAG	NA	NA	NA	NA	NA
LNCA_24_P251381	7.74388	P	7.34314	P	1.32018	0	mRNA	NM_024782	Agilent_HUMAN_G3V2	gi|187607429|ref|NM_024782.2|	NHEJ1	nonhomologous end-joining factor 1	GO:0003677(DNA binding)|GO:0005515(protein binding)|GO:0005634(nucleus)|GO:0006303(double-strand break repair via nonhomologous end joining)|GO:0006310(DNA recombination)|GO:0007417(central nervous system development)|GO:0010212(response to ionizing radiation)|GO:0030183(B cell differentiation)|GO:0030217(T cell differentiation)|GO:0051351(positive regulation of ligase activity)|GO:0070419(nonhom…	chr2	219940045	220025587	-	ACCTTGAAAGAAGCTTACATGGCAGCAATATTTCTAAAATAGTGATACAGTCAGAGGCCT	NA	NA	NA	NA	NA
LNCA_23_P164313	9.15841	P	8.67562	P	1.39744	0	mRNA	NM_153827	Agilent_HUMAN_G3V2	ENST00000576037,ENST00000453408,ENST00000347992,ENST00000355280	MINK1	misshapen-like kinase 1	GO:0000166(nucleotide binding)|GO:0001952(regulation of cell-matrix adhesion)|GO:0004672(protein kinase activity)|GO:0004674(protein serine/threonine kinase activity)|GO:0005083(small GTPase regulator activity)|GO:0005515(protein binding)|GO:0005524(ATP binding)|GO:0005737(cytoplasm)|GO:0005794(Golgi apparatus)|GO:0005886(plasma membrane)|GO:0006468(protein phosphorylation)|GO:0006950(response to…	chr17	4736634	4801356	+	CTCGACGGGGTCTTCATGCACAAACGAGCTCAGAGGCTCAAGTTCCTGTGTGAGCGGAAT	NA	NA	NA	NA	NA
LNCA_23_P33664	1.47281	A	1.4007	A	1.05126	0	mRNA	NM_022142	Agilent_HUMAN_G3V2	ENST00000597519,ENST00000339841	ELSPBP1	epididymal sperm binding protein 1	GO:0005576(extracellular region)|GO:0007338(single fertilization)	chr19	48497907	48528410	+	TGTATTGCTGATGCTGAGGAAAGGAGAAATATCTTCAGAGGAAGACTGCCGCCATACTGA	NA	NA	NA	NA	NA
LNCA_32_P131640	6.76281	P	5.76696	P	1.99426	0	mRNA	NM_173078	Agilent_HUMAN_G3V2	gi|533869466|ref|NM_001184750.2|,gi|533869414|ref|NM_173078.4|,gi|533869359|ref|NM_001184749.2|	SLITRK4	"SLIT and NTRK-like family, member 4"	GO:0016020(membrane)|GO:0016021(integral to membrane)	chrX	142710594	142723019	-	TACTGTGGAGTCCTGTGGGGATACTGCAAACTCTATTGCCAAAGGGATGCTTTATACACA	NA	NA	NA	NA	NA
LNCA_23_P55073	11.2039	P	11.1511	P	1.03726	0	mRNA	NM_015462	Agilent_HUMAN_G3V2	ENST00000535137,ENST00000253247	NOL11	nucleolar protein 11	GO:0005634(nucleus)|GO:0005730(nucleolus)	chr17	65714060	65740266	+	TGTACCTGAAGTGTAGCGAAAATGCTACTATGACTCTTCCTGGAATACACCCACCTACCT	NA	NA	NA	NA	NA
LNCA_32_P103633	11.7326	P	12.6886	P	0.51549	0	mRNA	NM_004526	Agilent_HUMAN_G3V2	ENST00000491422,ENST00000265056	MCM2	minichromosome maintenance complex component 2	GO:0000075(cell cycle checkpoint)|GO:0000082(G1/S transition of mitotic cell cycle)|GO:0000084(S phase of mitotic cell cycle)|GO:0000166(nucleotide binding)|GO:0000216(M/G1 transition of mitotic cell cycle)|GO:0000278(mitotic cell cycle)|GO:0000785(chromatin)|GO:0003677(DNA binding)|GO:0003688(DNA replication origin binding)|GO:0004386(helicase activity)|GO:0005515(protein binding)|GO:0005524(ATP…	chr3	127317199	127341278	+	TTTGGGTGGGATGCCTTGCCAGTGTGTCTTACTTGGTTGCTGAACATCTTGCCACCTCCG	NA	NA	NA	NA	NA
LNCA_33_P3420367	4.41797	P	3.75662	P	1.58156	0	mRNA	NA	Agilent_HUMAN_G3V2	ENST00000395703,ENST00000578174	SMCR7	"Smith-Magenis syndrome chromosome region, candidate 7"	GO:0005515(protein binding)|GO:0005739(mitochondrion)|GO:0005741(mitochondrial outer membrane)|GO:0007005(mitochondrion organization)|GO:0016020(membrane)|GO:0016021(integral to membrane)	chr17	18166768	18166827	+	AACTGAGGTCCAGAGGGGCGTGACATACCTACCTACTCTGCATGAAGCTGTTGTCGCCAG	NA	NA	NA	NA	NA
LNCA_21_P0001830	1.54986	A	1.47792	A	1.05113	0	mRNA	NA	Agilent_HUMAN_G3V2	-	XLOC_001364	NA	NA	chr2	16061095	16061154	+	AGGAAGAACAGCCGATGTACAGGCAGAACTTGACAAATGAGGCAACAAGCAACTTGATCT	NA	NA	NA	NA	NA
LNCA_23_P41804	15.3118	P	15.2197	P	1.06589	0	mRNA	NM_033120	Agilent_HUMAN_G3V2	ENST00000274150,ENST00000296849	NKD2	naked cuticle homolog 2 (Drosophila)	GO:0005509(calcium ion binding)|GO:0005515(protein binding)|GO:0005737(cytoplasm)|GO:0005886(plasma membrane)|GO:0006810(transport)|GO:0006887(exocytosis)|GO:0016023(cytoplasmic membrane-bounded vesicle)|GO:0016055(Wnt receptor signaling pathway)|GO:0031625(ubiquitin protein ligase binding)	chr5	1009076	1038927	+	TGAACACATCTGAAGCCACTATGTTTCCTGGCTCTAAGGCTCGTCTGTGTAACCCATAAA	NA	NA	NA	NA	NA
LNCA_24_P365679	6.5796	P	5.22685	P	2.55398	0	mRNA	NA	Agilent_HUMAN_G3V2	-	NA	NA	NA	chr22	42951815	42951874	-	GCAGTTGCCTGAGGTCAGAGGGTACAGTGGTCAACCTCTGACTGACCCTCTCATCTCTCT	NA	NA	NA	NA	NA
LNCA_33_P3276904	1.61454	A	1.43474	A	1.13273	0	mRNA	NA	Agilent_HUMAN_G3V2	-	NA	NA	NA	chr7	38407247	38407306	-	GAATCAGGAATCACTCCAGGAAAGTATGACACTGGAAGCACAAGGAGCAATTGGAATTTG	NA	NA	NA	NA	NA
LNCA_23_P340333	13.0363	P	11.857	P	2.26465	0	mRNA	NM_033397	Agilent_HUMAN_G3V2	gi|436408727|ref|NM_033397.3|,gi|436408725|ref|NM_001272013.1|,gi|436408723|ref|NM_001272012.1|	ITPRIP	"inositol 1,4,5-trisphosphate receptor interacting protein"	GO:0005886(plasma membrane)	chr10	106069453	106093663	-	AAACCATGCCTGGATCTCCCATAGCTTCTCCTTTGCTTCCAGGAGAAAGTTCACTGAAAA	NA	NA	NA	NA	NA
LNCA_33_P3415300	6.64145	P	6.39846	P	1.18345	0	mRNA	NM_006650	Agilent_HUMAN_G3V2	ENST00000515094,ENST00000393745,ENST00000359546	CPLX2	complexin 2	GO:0005737(cytoplasm)|GO:0005829(cytosol)|GO:0006836(neurotransmitter transport)|GO:0006904(vesicle docking involved in exocytosis)|GO:0007399(nervous system development)|GO:0016079(synaptic vesicle exocytosis)|GO:0017075(syntaxin-1 binding)|GO:0030154(cell differentiation)|GO:0030425(dendrite)|GO:0031201(SNARE complex)|GO:0031915(positive regulation of synaptic plasticity)|GO:0043025(neuronal ce…	chr5	175223609	175311023	+	ATCCTGGACACGGTGCTCAAATACCTGCCCGGGCCGCTGCAGGACATGTTCAAGAAGTAA	NA	NA	NA	NA	NA
LNCA_33_P3290450	1.63242	A	1.43869	A	1.14371	0	mRNA	NA	Agilent_HUMAN_G3V2	-	NA	NA	NA	chr22	22937295	22937354	+	TCACCTGCCAGGGAGACAGCATGGAAGGCTCTTATGAACACTGGTACCAGCAGAAGCCAG	NA	NA	NA	NA	NA
LNCA_33_P3843358	6.34048	P	5.66863	P	1.59311	0	mRNA	NA	Agilent_HUMAN_G3V2	-	SNORD8	"small nucleolar RNA, C/D box 8"	NA	chr14	21865301	21865360	-	TAGGACCCTCAAAGGAAATTGGGTTATTTATTCATTGCAAATCGTTTATGCCACCTGTCT	NA	NA	NA	NA	NA
LNCA_24_P262407	8.35487	P	8.36469	P	0.993212	0	mRNA	NM_199334	Agilent_HUMAN_G3V2	ENST00000546243,ENST00000450525,ENST00000264637,ENST00000584985,ENST00000394121	THRA	"thyroid hormone receptor, alpha"	"GO:0003700(sequence-specific DNA binding transcription factor activity)|GO:0003707(steroid hormone receptor activity)|GO:0004872(receptor activity)|GO:0004887(thyroid hormone receptor activity)|GO:0005515(protein binding)|GO:0005634(nucleus)|GO:0005654(nucleoplasm)|GO:0005829(cytosol)|GO:0006357(regulation of transcription from RNA polymerase II promoter)|GO:0006366(transcription from RNA polyme…	chr17	38219067	38246290	+	ACTACGTCAACCACCGCAAACACAACATTCCGCACTTCTGGCCCAAGCTGCTGATGAAGG	NA	NA	NA	NA	NA
LNCA_33_P3392405	1.95889	A	2.04383	A	0.942826	0	mRNA	NM_207373	Agilent_HUMAN_G3V2	ENST00000372126	C10orf99	chromosome 10 open reading frame 99	GO:0005576(extracellular region)	chr10	85933553	85945050	+	CCTCCTGACATGAGTCTGCTGGAAAGAGCATCCAAACAAACAAGTAATAAATAAATAAAT	NA	NA	NA	NA	NA
LNCA_23_P106656	4.47064	P	3.6257	P	1.79618	0	mRNA	NM_001014435	Agilent_HUMAN_G3V2	ENST00000394069,ENST00000338437	CA7	carbonic anhydrase VII	GO:0004089(carbonate dehydratase activity)|GO:0005737(cytoplasm)|GO:0006730(one-carbon metabolic process)|GO:0008270(zinc ion binding)|GO:0016829(lyase activity)|GO:0046872(metal ion binding)	chr16	66878840	66888049	+	TAGCCGGCCACTAGGGCACCATCTTCTCAAGGGCTTCCATGTCAGCAGACACCAAACCAT	NA	NA	NA	NA	NA
LNCA_23_P428729	5.8899	P	5.99722	P	0.928315	0	mRNA	NA	Agilent_HUMAN_G3V2	-	ZMYM6	"zinc finger, MYM-type 6"	GO:0003677(DNA binding)|GO:0005634(nucleus)|GO:0007010(cytoskeleton organization)|GO:0007275(multicellular organismal development)|GO:0008270(zinc ion binding)|GO:0022604(regulation of cell morphogenesis)|GO:0046872(metal ion binding)	chr1	35484389	35484448	-	TAAATCTTTCCCTGACTTAGTACATTTGAAGGATTTGGCATATTTTGCCTATTTCTGTGG	NA	NA	NA	NA	NA
LNCA_33_P3329482	1.42056	A	1.54218	A	0.919158	0	mRNA	NM_001013626	Agilent_HUMAN_G3V2	gi|141802900|ref|NM_001013626.2|	PPP1R42	"protein phosphatase 1, regulatory subunit 42"	GO:0002177(manchette)|GO:0003779(actin binding)|GO:0005813(centrosome)|GO:0005815(microtubule organizing center)|GO:0015630(microtubule cytoskeleton)|GO:0015631(tubulin binding)|GO:0045502(dynein binding)	chr8	67900366	67940786	-	CTGCTGTTCAGAAGTAATTAAAGCACCTGATACTTATTCCTTAAGGAGGATATTTTGCTA	NA	NA	NA	NA	NA
LNCA_23_P85682	6.23834	P	6.53826	P	0.812297	0	mRNA	NM_005595	Agilent_HUMAN_G3V2	ENST00000357977,ENST00000371187,ENST00000403491	NFIA	nuclear factor I/A	"GO:0003677(DNA binding)|GO:0003700(sequence-specific DNA binding transcription factor activity)|GO:0005622(intracellular)|GO:0005634(nucleus)|GO:0005730(nucleolus)|GO:0006260(DNA replication)|GO:0006355(regulation of transcription, DNA-dependent)|GO:0008134(transcription factor binding)|GO:0019079(viral genome replication)|GO:0030054(cell junction)"	chr1	61547979	61928460	+	TTTTCTAGTCCTTTCACCCCAGGACTCTAAATTATTGGGGTAAAAAACAGCCTTGCAAGA	NA	NA	NA	NA	NA
LNCA_33_P3245987	2.34125	A	3.27112	A	0.524906	0	mRNA	NA	Agilent_HUMAN_G3V2	-	NA	NA	NA	chr20	45113671	45113730	+	TCTTTGAAGCAAGGGAAGGAGCCCTGGATGATGGAGAGAGAGGTGACAGGTGATCCCTGC	NA	NA	NA	NA	NA
LNCA_33_P3264238	6.88155	P	6.75368	P	1.09268	0	mRNA	NM_080764	Agilent_HUMAN_G3V2	gi|746816099|ref|NM_080764.3|	ZNF280B	zinc finger protein 280B	"GO:0003677(DNA binding)|GO:0005622(intracellular)|GO:0005634(nucleus)|GO:0006355(regulation of transcription, DNA-dependent)|GO:0008270(zinc ion binding)|GO:0046872(metal ion binding)"	chr22	22838771	22863505	-	GCCTGCAACCAAATGAAAATTAATATAGTGAGTTCTTTCAGGAGCTTTCTCTGTTTTTCT	NA	NA	NA	NA	NA
LNCA_23_P213431	12.6113	P	12.5653	P	1.03234	0	mRNA	NM_032380	Agilent_HUMAN_G3V2	gi|526479816|ref|NM_170691.2|,gi|526479815|ref|NM_032380.4|,gi|526479813|ref|NM_001281302.1|	GFM2	"G elongation factor, mitochondrial 2"	GO:0000166(nucleotide binding)|GO:0003746(translation elongation factor activity)|GO:0003924(GTPase activity)|GO:0005525(GTP binding)|GO:0005739(mitochondrion)|GO:0006184(GTP catabolic process)|GO:0032543(mitochondrial translation)|GO:0032790(ribosome disassembly)|GO:0070125(mitochondrial translational elongation)	chr5	74017028	74063196	-	TCAGAAGAGTGGTATCACAAAGTTGTGTTTCTTTTGTGTCCTTAAGCTTGTCTCACAAGA	NA	NA	NA	NA	NA
LNCA_23_P371039	13.726	P	12.725	P	2.00145	0	mRNA	NM_002531	Agilent_HUMAN_G3V2	ENST00000370501	NTSR1	neurotensin receptor 1 (high affinity)	"GO:0004871(signal transducer activity)|GO:0004872(receptor activity)|GO:0004930(G-protein coupled receptor activity)|GO:0005783(endoplasmic reticulum)|GO:0005794(Golgi apparatus)|GO:0005886(plasma membrane)|GO:0005887(integral to plasma membrane)|GO:0007186(G-protein coupled receptor protein signaling pathway)|GO:0007268(synaptic transmission)|GO:0008344(adult locomotory behavior)|GO:0016492(neu…	chr20	61340188	61394123	+	TGAAGTCGGCTTTCCCGTTGATGTCTTGATGCTCCTATCTGTGCACTTACCGTAGGTAGG	NA	NA	NA	NA	NA
LNCA_23_P18119	2.58975	A	3.10417	A	0.700072	0	mRNA	NM_016247	Agilent_HUMAN_G3V2	gi|327365364|ref|NM_016247.3|	IMPG2	interphotoreceptor matrix proteoglycan 2	GO:0004872(receptor activity)|GO:0005201(extracellular matrix structural constituent)|GO:0005540(hyaluronic acid binding)|GO:0005578(proteinaceous extracellular matrix)|GO:0007601(visual perception)|GO:0008201(heparin binding)|GO:0016020(membrane)|GO:0016021(integral to membrane)	chr3	100941389	101039419	-	CGTGATCATAGGCATCACTATTGCCTCCGTGGTTGGACTTCTTGTCATCTTTTCTGCTAT	NA	NA	NA	NA	NA
LNCA_23_P106933	1.43341	A	1.38818	A	1.03185	0	mRNA	NM_052956	Agilent_HUMAN_G3V2	gi|115511025|ref|NM_052956.2|	ACSM1	acyl-CoA synthetase medium-chain family member 1	GO:0000166(nucleotide binding)|GO:0003824(catalytic activity)|GO:0003996(acyl-CoA ligase activity)|GO:0005524(ATP binding)|GO:0005525(GTP binding)|GO:0005739(mitochondrion)|GO:0005759(mitochondrial matrix)|GO:0006629(lipid metabolic process)|GO:0006633(fatty acid biosynthetic process)|GO:0006805(xenobiotic metabolic process)|GO:0015645(fatty acid ligase activity)|GO:0015980(energy derivation by o…	chr16	20634558	20702578	-	TTTGTCTCAGAGCTGCCAAAAACCATCACTGGCAAGATTGAACGGAAGGAACTTCGGAAA	NA	NA	NA	NA	NA
LNCA_23_P81121	10.8471	P	10.7483	P	1.07087	0	mRNA	NM_005033	Agilent_HUMAN_G3V2	ENST00000511132,ENST00000512454,ENST00000379663,ENST00000243498	EXOSC9	exosome component 9	"GO:0000175(3'-5'-exoribonuclease activity)|GO:0000176(nuclear exosome (RNase complex))|GO:0000178(exosome (RNase complex))|GO:0000288(nuclear-transcribed mRNA catabolic process, deadenylation-dependent decay)|GO:0000956(nuclear-transcribed mRNA catabolic process)|GO:0003723(RNA binding)|GO:0004532(exoribonuclease activity)|GO:0005634(nucleus)|GO:0005730(nucleolus)|GO:0005737(cytoplasm)|GO:000582…	chr4	122722471	122738176	+	GAAGGAAGATGATGAAGGCGGTGGTGATCAAGCTATCATTCTTGATGGTATAAAAATGGA	NA	NA	NA	NA	NA
LNCA_23_P208334	6.14888	P	5.42563	P	1.6509	0	mRNA	NM_006202	Agilent_HUMAN_G3V2	ENST00000344979,ENST00000440014,ENST00000293683,ENST00000352831,ENST00000380702,ENST00000592685	PDE4A	"phosphodiesterase 4A, cAMP-specific"	"GO:0004115(3',5'-cyclic-AMP phosphodiesterase activity)|GO:0005515(protein binding)|GO:0005624(membrane fraction)|GO:0005625(soluble fraction)|GO:0005626(insoluble fraction)|GO:0005634(nucleus)|GO:0005737(cytoplasm)|GO:0005829(cytosol)|GO:0005886(plasma membrane)|GO:0006198(cAMP catabolic process)|GO:0007165(signal transduction)|GO:0008081(phosphoric diester hydrolase activity)|GO:0016787(hydrol…	chr19	10563632	10580307	+	TGCACAGCCCAAGAGGCATTGACTGAGCAGGGATTGTCAGGAGTCGAGGAAGCTCTGGAT	NA	NA	NA	NA	NA
LNCA_33_P3372237	9.13123	P	9.09426	P	1.02595	0	mRNA	NM_015420	Agilent_HUMAN_G3V2	ENST00000519682,ENST00000521971,ENST00000521716,ENST00000297579	DCAF13	DDB1 and CUL4 associated factor 13	GO:0005634(nucleus)|GO:0005730(nucleolus)|GO:0006364(rRNA processing)|GO:0016567(protein ubiquitination)|GO:0030529(ribonucleoprotein complex)|GO:0080008(CUL4 RING ubiquitin ligase complex)	chr8	104426941	104455680	+	AGTATTTGCAAAACCATTCCTTGCTTCGCTGGATGGTCACCGTGATGGAGTCAATTGCTT	NA	NA	NA	NA	NA
LNCA_23_P93531	1.50106	A	1.40893	A	1.06595	0	mRNA	NM_138327	Agilent_HUMAN_G3V2	gi|21264323|ref|NM_138327.1|	TAAR1	trace amine associated receptor 1	GO:0001594(trace-amine receptor activity)|GO:0004871(signal transducer activity)|GO:0004872(receptor activity)|GO:0004930(G-protein coupled receptor activity)|GO:0005886(plasma membrane)|GO:0007186(G-protein coupled receptor protein signaling pathway)|GO:0016021(integral to membrane)	chr6	132966122	132967142	-	CTTCACTACATTATTCCACCTACTTTGAATGATGTATTGATTTGGTTTGGCTACTTGAAC	NA	NA	NA	NA	NA
LNCA_23_P56703	8.34241	P	7.49092	P	1.80436	0	mRNA	NM_001080824	Agilent_HUMAN_G3V2	gi|454529456|ref|NM_001277053.1|,gi|454529186|ref|NM_001080824.2|	C2orf89	chromosome 2 open reading frame 89	GO:0016020(membrane)|GO:0016021(integral to membrane)	chr2	85048790	85108369	-	GACCCCTCGGACTTGAAGAATGGCCATTCCTGTACTCCACATTCTGGTCTAGCCTTGTTG	NA	NA	NA	NA	NA
LNCA_23_P152024	9.40449	P	9.35755	P	1.03307	0	mRNA	NM_004383	Agilent_HUMAN_G3V2	ENST00000309470,ENST00000567571,ENST00000439220,ENST00000220003	CSK	c-src tyrosine kinase	GO:0000166(nucleotide binding)|GO:0004713(protein tyrosine kinase activity)|GO:0004715(non-membrane spanning protein tyrosine kinase activity)|GO:0004725(protein tyrosine phosphatase activity)|GO:0005515(protein binding)|GO:0005524(ATP binding)|GO:0005737(cytoplasm)|GO:0005794(Golgi apparatus)|GO:0005813(centrosome)|GO:0005829(cytosol)|GO:0005886(plasma membrane)|GO:0005911(cell-cell junction)|GO…	chr15	75074424	75095539	+	AGTTTCGGAATCCTTCTCTGGGAAATCTACTCCTTTGGGCGAGTGCCTTATCCAAGAATT	NA	NA	NA	NA	NA
LNCA_33_P3305335	1.52936	A	1.41637	A	1.08147	0	mRNA	NA	Agilent_HUMAN_G3V2	-	NA	NA	NA	chr2	192564205	192564264	-	TGTATGTATGCACATGTGTGTATGTATGCACGTGTGTATGTATGCACATGCGTGCACATA	NA	NA	NA	NA	NA
LNCA_21_P0009289	1.55737	A	1.42232	A	1.09812	0	mRNA	NA	Agilent_HUMAN_G3V2	-	XLOC_012365	NA	NA	chr17	4979205	4981210	-	AATCTCAAGATTGCGTGGGAATTACCAAGGCCCAGAAATCACTTTCTGTTTCCCTACTCA	NA	NA	NA	NA	NA
LNCA_24_P101304	3.0429	A	2.57106	A	1.38688	0	mRNA	NM_198539	Agilent_HUMAN_G3V2	ENST00000587857,ENST00000415168,ENST00000333987	ZNF568	zinc finger protein 568	"GO:0003677(DNA binding)|GO:0005622(intracellular)|GO:0005634(nucleus)|GO:0006355(regulation of transcription, DNA-dependent)|GO:0008270(zinc ion binding)|GO:0046872(metal ion binding)"	chr19	37407230	37443645	+	CCAGAAGCAAAATCTTATTGAGCACGAGAAAATTCATACTGGGGAGAAACCTTATGCATG	NA	NA	NA	NA	NA
LNCA_21_P0009174	6.56768	P	5.58184	P	1.98047	0	mRNA	NA	Agilent_HUMAN_G3V2	-	XLOC_012248	NA	NA	chr17	49411203	49411262	+	GGGTGCTGTGCTAAATGTGCTTCAAACAACATTTCATTGAACTCCCACGACTCAATGAAT	NA	NA	NA	NA	NA
LNCA_33_P3237886	1.84916	A	1.43222	A	1.3351	0	mRNA	NA	Agilent_HUMAN_G3V2	-	NA	NA	NA	chr10	9450245	9450304	+	GCCTGAGTGGTATTCTAGATATAGAGCACCTCAGCGGATCCTAGATACAGAGCGCCTTAG	NA	NA	NA	NA	NA
LNCA_33_P3282390	5.53291	P	4.33087	P	2.30065	0	mRNA	NM_000841	Agilent_HUMAN_G3V2	gi|544583584|ref|NM_001282847.1|,gi|544583583|ref|NM_001256813.2|,gi|544583582|ref|NM_001256812.2|,gi|544583581|ref|NM_001256811.2|,gi|544583580|ref|NM_001256809.2|,gi|544583579|ref|NM_000841.3|	GRM4	"glutamate receptor, metabotropic 4"	GO:0000187(activation of MAPK activity)|GO:0004871(signal transducer activity)|GO:0004872(receptor activity)|GO:0004930(G-protein coupled receptor activity)|GO:0005622(intracellular)|GO:0005886(plasma membrane)|GO:0005887(integral to plasma membrane)|GO:0007186(G-protein coupled receptor protein signaling pathway)|GO:0007196(inhibition of adenylate cyclase activity by metabotropic glutamate recep…	chr6	33986419	34113914	-	CGACCACACGGAGTTCAGTGCCTGGGTGTTTGGTGATGGTTATTGACGACAATGTGTAGC	NA	NA	NA	NA	NA
LNCA_33_P3472460	2.36595	A	1.43977	A	1.90025	0	mRNA	NA	Agilent_HUMAN_G3V2	-	LOC339260	uncharacterized LOC339260	NA	chr17	20808214	20808273	+	GAAAGGCATGGGATTTGAATATCCATTCCTTTTATTTAAGGAATAAAGACAAGCCTAGCT	NA	NA	NA	NA	NA
LNCA_23_P347468	8.24493	P	8.45779	P	0.862824	0	mRNA	NM_017412	Agilent_HUMAN_G3V2	ENST00000240093	FZD3	frizzled family receptor 3	"GO:0001736(establishment of planar polarity)|GO:0001843(neural tube closure)|GO:0001944(vasculature development)|GO:0004871(signal transducer activity)|GO:0004872(receptor activity)|GO:0004930(G-protein coupled receptor activity)|GO:0005515(protein binding)|GO:0005737(cytoplasm)|GO:0005886(plasma membrane)|GO:0007199(G-protein signaling, coupled to cGMP nucleotide second messenger)|GO:0007275(mu…	chr8	28351721	28431785	+	TTAGGCATGAAATCAATCAGAAGAGAAAGAAAAATGCTGGAACATGCTTGATGTATTATG	NA	NA	NA	NA	NA
LNCA_24_P301547	7.37346	P	7.95287	P	0.66924	0	mRNA	NM_017941	Agilent_HUMAN_G3V2	ENST00000535032,ENST00000426147,ENST00000359042,ENST00000268942,ENST00000577615,ENST00000255557	C17orf80	chromosome 17 open reading frame 80	GO:0016020(membrane)|GO:0016021(integral to membrane)	chr17	71228760	71245095	+	TTCCGAGGGAGACGACTTACCAGTTTCATTCTGTATCGCAGTCAAGTAGTCAAAGTCTTG	NA	NA	NA	NA	NA
LNCA_23_P2397	7.48481	P	7.02767	P	1.37283	0	mRNA	NM_178169	Agilent_HUMAN_G3V2	ENST00000336061,ENST00000542104	RASSF3	Ras association (RalGDS/AF-6) domain family member 3	GO:0005515(protein binding)|GO:0005737(cytoplasm)|GO:0005856(cytoskeleton)|GO:0005874(microtubule)|GO:0005886(plasma membrane)|GO:0007165(signal transduction)|GO:0042802(identical protein binding)	chr12	65004292	65091347	+	CTGCTCAAAAAGTTTCTCGTGACTGAGAGCCCTGCCAAGTTTGCACTTTATAAGCGTTGT	NA	NA	NA	NA	NA
LNCA_24_P370472	5.10265	P	4.66298	P	1.35629	0	mRNA	NM_021983	Agilent_HUMAN_G3V2	gi|52630343|ref|NM_021983.4|	HLA-DRB4	"major histocompatibility complex, class II, DR beta 4"	GO:0002504(antigen processing and presentation of peptide or polysaccharide antigen via MHC class II)|GO:0005765(lysosomal membrane)|GO:0005768(endosome)|GO:0005783(endoplasmic reticulum)|GO:0005789(endoplasmic reticulum membrane)|GO:0005794(Golgi apparatus)|GO:0005886(plasma membrane)|GO:0005887(integral to plasma membrane)|GO:0006955(immune response)|GO:0007165(signal transduction)|GO:0016021(i…	chr6_ssto_hap7	3850433	3865402	-	GCATCCAAGCATGATGAGCCCTCTCACGGTGCAATGGAGTGCACGGTCTGAATCTGCACA	NA	NA	NA	NA	NA
LNCA_23_P146111	5.7284	P	5.1866	P	1.45578	0	mRNA	NM_024759	Agilent_HUMAN_G3V2	gi|13376096|ref|NM_024759.1|	NIPAL2	NIPA-like domain containing 2	GO:0016020(membrane)|GO:0016021(integral to membrane)	chr8	99204386	99306621	-	TCAGCGTCTATGGACAATCGGGGACTTCCTAAGCTCTGACAGTCTAATATTTCCATGGAA	NA	NA	NA	NA	NA
LNCA_33_P3243558	6.0889	P	6.07655	P	1.0086	0	mRNA	NM_001190228	Agilent_HUMAN_G3V2	ENST00000445101	RNF224	ring finger protein 224	GO:0008270(zinc ion binding)|GO:0046872(metal ion binding)	chr9	140122017	140124090	+	TACTGCTGCTGGGGCTGTGGCAGCCTCTGCTGCCCACCCCTAGGCAGCCCCGAGGTCTGA	NA	NA	NA	NA	NA
LNCA_33_P3302657	4.19222	P	3.79096	P	1.32067	0	mRNA	NA	Agilent_HUMAN_G3V2	-	TLE4	"transducin-like enhancer of split 4 (E(sp1) homolog, Drosophila)"	GO:0000122(negative regulation of transcription from RNA polymerase II promoter)|GO:0003674(molecular_function)|GO:0003682(chromatin binding)|GO:0005634(nucleus)|GO:0008150(biological_process)|GO:0016055(Wnt receptor signaling pathway)|GO:0070491(repressing transcription factor binding)	chr9	82189883	82189942	+	CTATTAGTTTGGAATACCAAAAACAAGAATATGTTTAAATTGCTGGGGGCTGCAAGATAG	NA	NA	NA	NA	NA
LNCA_23_P102286	1.88535	A	1.37617	A	1.42324	0	mRNA	NM_000233	Agilent_HUMAN_G3V2	gi|189409126|ref|NM_000233.3|	LHCGR	luteinizing hormone/choriogonadotropin receptor	"GO:0001541(ovarian follicle development)|GO:0004871(signal transducer activity)|GO:0004872(receptor activity)|GO:0004964(luteinizing hormone receptor activity)|GO:0005615(extracellular space)|GO:0005634(nucleus)|GO:0005737(cytoplasm)|GO:0005764(lysosome)|GO:0005768(endosome)|GO:0005783(endoplasmic reticulum)|GO:0005886(plasma membrane)|GO:0005887(integral to plasma membrane)|GO:0006622(protein t…	chr2	48913912	48982880	-	ATCACAGTAACCAACTCTAAAGTTTTACTGGTTCTTTTTTATCCCATCAATTCTTGTGCC	NA	NA	NA	NA	NA
LNCA_33_P3249345	1.41303	A	1.37791	A	1.02464	0	mRNA	NA	Agilent_HUMAN_G3V2	gi|619328990|ref|NM_001291719.1|,gi|619328988|ref|NM_001291716.1|,gi|619328984|ref|NM_001291715.1|	PRAME	preferentially expressed antigen in melanoma	"GO:0005515(protein binding)|GO:0005634(nucleus)|GO:0005886(plasma membrane)|GO:0008284(positive regulation of cell proliferation)|GO:0040008(regulation of growth)|GO:0042974(retinoic acid receptor binding)|GO:0043066(negative regulation of apoptosis)|GO:0045596(negative regulation of cell differentiation)|GO:0045892(negative regulation of transcription, DNA-dependent)|GO:0048387(negative regulat…	chr22	22900089	22900148	-	ATCTCGTGAGATTTTGCCCTGGAAGGACTGAGAAACGGGGATTGGTCAGACCAGGCTGCC	NA	NA	NA	NA	NA
LNCA_33_P3270623	3.05664	A	2.94758	A	1.07853	0	mRNA	NM_175885	Agilent_HUMAN_G3V2	gi|54873601|ref|NM_175885.3|	FAM181B	"family with sequence similarity 181, member B"	NA	chr11	82443045	82444906	-	ATTACAGCGCGGGCTACAGCCGCACCGCCTATTCCAGCCTTTGGAGATCCGACGGGGTTT	NA	NA	NA	NA	NA
LNCA_23_P168864	7.39664	P	6.78283	P	1.53029	0	mRNA	NM_001029976	Agilent_HUMAN_G3V2	gi|96303825|ref|NM_001029976.2|,gi|38045953|ref|NM_006958.2|	ZNF16	zinc finger protein 16	"GO:0003677(DNA binding)|GO:0005622(intracellular)|GO:0005634(nucleus)|GO:0006355(regulation of transcription, DNA-dependent)|GO:0008270(zinc ion binding)|GO:0046872(metal ion binding)"	chr8	146155743	146176274	-	CTGAAGCCCCATGAATGTAACCAGTGTGGTAAAGCCTTCAACCGAAGCTCAAATCTCATT	NA	NA	NA	NA	NA
LNCA_23_P42565	1.42274	A	1.38407	A	1.02717	0	mRNA	NM_024012	Agilent_HUMAN_G3V2	ENST00000287907	HTR5A	5-hydroxytryptamine (serotonin) receptor 5A	"GO:0004871(signal transducer activity)|GO:0004872(receptor activity)|GO:0004930(G-protein coupled receptor activity)|GO:0004993(serotonin receptor activity)|GO:0005791(rough endoplasmic reticulum)|GO:0005794(Golgi apparatus)|GO:0005886(plasma membrane)|GO:0005887(integral to plasma membrane)|GO:0007186(G-protein coupled receptor protein signaling pathway)|GO:0007187(G-protein signaling, coupled …	chr7	154862033	154879102	+	GGTGAGGCAGTTAAGTGATGATGCAGCATTTGGATGATCATGTAAAACCAGTGTCATTAC	NA	NA	NA	NA	NA
LNCA_33_P3376828	9.45929	P	9.3748	P	1.06031	0	mRNA	NM_138410	Agilent_HUMAN_G3V2	ENST00000334983	CMTM7	CKLF-like MARVEL transmembrane domain containing 7	GO:0005125(cytokine activity)|GO:0005615(extracellular space)|GO:0006935(chemotaxis)|GO:0016020(membrane)|GO:0016021(integral to membrane)	chr3	32433162	32496333	+	TCCTCCTCATCGCCTCCATTGTGGCAGCTTCCAAGAGTTACAACCAGAGCGGACTGGTAG	NA	NA	NA	NA	NA
LNCA_23_P345710	9.00044	P	9.26947	P	0.829877	0	mRNA	NM_152531	Agilent_HUMAN_G3V2	gi|187608523|ref|NM_152531.4|	XXYLT1	xyloside xylosyltransferase 1	"GO:0016020(membrane)|GO:0016021(integral to membrane)|GO:0016757(transferase activity, transferring glycosyl groups)"	chr3	194789012	194991895	-	GAAGCAAGCACTTGAAGAGAAGGAAGGGGAGAAAGGGTCCCCCTTGCTGTCTGCCTCTGA	NA	NA	NA	NA	NA
LNCA_33_P3798989	6.86135	P	6.65186	P	1.15627	0	mRNA	NA	Agilent_HUMAN_G3V2	-	FLJ45950	FLJ45950 protein	NA	chr11	129104353	129104412	-	CAGAAAAGTACAAGATAATAGGTCTTAGCACTCATGTGCTCGTCACCTAAACTTAATAAA	NA	NA	NA	NA	NA
LNCA_23_P218675	10.018	P	11.1674	P	0.450808	0	mRNA	NM_006103	Agilent_HUMAN_G3V2	ENST00000342873,ENST00000339946,ENST00000372676	WFDC2	WAP four-disulfide core domain 2	GO:0004866(endopeptidase inhibitor activity)|GO:0004867(serine-type endopeptidase inhibitor activity)|GO:0005576(extracellular region)|GO:0005615(extracellular space)|GO:0006508(proteolysis)|GO:0007283(spermatogenesis)|GO:0010951(negative regulation of endopeptidase activity)	chr20	44098393	44110172	+	CTGGCCAGATGAAATGCTGCCGCAATGGCTGTGGGAAGGTGTCCTGTGTCACTCCCAATT	NA	NA	NA	NA	NA
LNCA_33_P3315906	7.65901	P	7.67089	P	0.991805	0	mRNA	NM_032611	Agilent_HUMAN_G3V2	ENST00000524028,ENST00000349124,ENST00000329397,ENST00000520105,ENST00000521578	PTP4A3	"protein tyrosine phosphatase type IVA, member 3"	GO:0004727(prenylated protein tyrosine phosphatase activity)|GO:0005769(early endosome)|GO:0005886(plasma membrane)|GO:0008138(protein tyrosine/serine/threonine phosphatase activity)|GO:0016787(hydrolase activity)	chr8	142431487	142442554	+	TTCAAAGACCCACACACGCACAAGACCCGGTGCTGCGTTATGTAGCTCAGGACCTTGGCT	NA	NA	NA	NA	NA
LNCA_24_P295010	9.06097	P	9.63638	P	0.671092	0	mRNA	NM_004155	Agilent_HUMAN_G3V2	gi|380254460|ref|NM_004155.5|	SERPINB9	"serpin peptidase inhibitor, clade B (ovalbumin), member 9"	GO:0002020(protease binding)|GO:0002448(mast cell mediated immunity)|GO:0004867(serine-type endopeptidase inhibitor activity)|GO:0005515(protein binding)|GO:0005615(extracellular space)|GO:0005634(nucleus)|GO:0005737(cytoplasm)|GO:0005829(cytosol)|GO:0006916(anti-apoptosis)|GO:0006955(immune response)|GO:0010951(negative regulation of endopeptidase activity)|GO:0030162(regulation of proteolysis)|…	chr6	2887499	2903546	-	TGTCTTTGCCTATTAAAGATATTATCCCTCTGTTTTATATTTTCTCTCATTCTTGTATTG	NA	NA	NA	NA	NA
LNCA_33_P3275878	1.50664	A	1.59333	A	0.941676	0	mRNA	NM_000542	Agilent_HUMAN_G3V2	gi|288856298|ref|NM_000542.3|	SFTPB	surfactant protein B	GO:0001666(response to hypoxia)|GO:0005576(extracellular region)|GO:0005615(extracellular space)|GO:0005737(cytoplasm)|GO:0005764(lysosome)|GO:0005771(multivesicular body)|GO:0006629(lipid metabolic process)|GO:0006665(sphingolipid metabolic process)|GO:0007585(respiratory gaseous exchange)|GO:0007623(circadian rhythm)|GO:0009749(response to glucose stimulus)|GO:0009887(organ morphogenesis)|GO:00…	chr2	85884439	85895864	-	CCCATTCCTGTGTAATACAATGTCTGCACCAATGCTAATAAAGTCCTATTCTCTTTTATG	NA	NA	NA	NA	NA
LNCA_23_P87011	7.64284	P	7.51527	P	1.09245	0	mRNA	NM_001001522	Agilent_HUMAN_G3V2	ENST00000320934,ENST00000532870,ENST00000530649,ENST00000278968,ENST00000525531,ENST00000392951	TAGLN	transgelin	GO:0003779(actin binding)|GO:0005737(cytoplasm)|GO:0007517(muscle organ development)	chr11	117070039	117075508	+	ACCCGTGTGGTACCTTCAGCCCTGGCCAAGCTTTGAGGCTCTGTCACTGAGCAATGGTAA	NA	NA	NA	NA	NA
LNCA_33_P3382949	1.52361	A	1.98041	A	0.728601	0	mRNA	NA	Agilent_HUMAN_G3V2	-	NA	NA	NA	chrUn_gl000231	13571	13630	-	CTTCCCAAGGAATGGGCGAATTCCCCAAAGAGCAGAGCCGAGACTCGAATTGTTGTCCGT	NA	NA	NA	NA	NA
LNCA_23_P66011	3.16524	A	2.8998	A	1.20201	0	mRNA	NM_019065	Agilent_HUMAN_G3V2	ENST00000564166,ENST00000565691,ENST00000305202	NECAB2	N-terminal EF-hand calcium binding protein 2	GO:0005509(calcium ion binding)|GO:0005515(protein binding)|GO:0005737(cytoplasm)	chr16	84002236	84036379	+	TTTTTTCTAGACAGACACTTTGGTGCAGAAGCTTCTTTTCAATCCATCCTCCACAAGAAG	NA	NA	NA	NA	NA
LNCA_23_P30162	6.15036	P	6.16854	P	0.987482	0	mRNA	NM_152778	Agilent_HUMAN_G3V2	gi|199560897|ref|NM_152778.2|	MFSD8	major facilitator superfamily domain containing 8	GO:0005634(nucleus)|GO:0005730(nucleolus)|GO:0005765(lysosomal membrane)|GO:0008219(cell death)|GO:0016020(membrane)|GO:0016021(integral to membrane)|GO:0043231(intracellular membrane-bounded organelle)|GO:0055085(transmembrane transport)	chr4	128838959	128887139	-	AGGACTCATCGTTGTATGGGTTGGCTTCTTTATCTTGTTACCTTGGGGAAATCAATTTCC	NA	NA	NA	NA	NA
LNCA_24_P48723	1.56572	A	1.4243	A	1.10299	0	mRNA	NM_000961	Agilent_HUMAN_G3V2	gi|61676177|ref|NM_000961.3|	PTGIS	prostaglandin I2 (prostacyclin) synthase	"GO:0001516(prostaglandin biosynthetic process)|GO:0004497(monooxygenase activity)|GO:0005783(endoplasmic reticulum)|GO:0005788(endoplasmic reticulum lumen)|GO:0005789(endoplasmic reticulum membrane)|GO:0006629(lipid metabolic process)|GO:0006633(fatty acid biosynthetic process)|GO:0006692(prostanoid metabolic process)|GO:0006805(xenobiotic metabolic process)|GO:0008116(prostaglandin-I synthase a…	chr20	48120410	48184707	-	TTGTTATGCCTTGCTATTTTAATAAAGATTCTATTTTCGTATAACATTGTCAAGTGGAAA	NA	NA	NA	NA	NA
LNCA_33_P3235925	10.4632	P	10.8745	P	0.75198	0	mRNA	NM_024653	Agilent_HUMAN_G3V2	ENST00000354783,ENST00000397912,ENST00000462601,ENST00000496391	PRKRIP1	PRKR interacting protein 1 (IL11 inducible)	GO:0003725(double-stranded RNA binding)|GO:0004860(protein kinase inhibitor activity)|GO:0005634(nucleus)|GO:0005730(nucleolus)|GO:0006469(negative regulation of protein kinase activity)|GO:0019901(protein kinase binding)|GO:0042326(negative regulation of phosphorylation)	chr7	102036803	102067129	+	TGATGAGTTTGGGGCTGGTTTCTGGGAAGGGAACGTTTATTTAGTAAAGAGCAGAACACC	NA	NA	NA	NA	NA
LNCA_33_P3410206	16.017	P	16.1592	P	0.906124	0	mRNA	NM_004913	Agilent_HUMAN_G3V2	gi|108860689|ref|NM_004913.2|	C16orf7	chromosome 16 open reading frame 7	GO:0005096(GTPase activator activity)|GO:0005215(transporter activity)|GO:0005634(nucleus)|GO:0005730(nucleolus)|GO:0005737(cytoplasm)|GO:0015986(ATP synthesis coupled proton transport)	chr16	89773540	89787394	-	GCCCGAGCCCAGCGCAGCCCCGCGGCCCCAGGACAGTCCCCCCACGCCCCCACTCCAACC	NA	NA	NA	NA	NA
LNCA_33_P3247629	8.07031	P	7.74343	P	1.25429	0	mRNA	NM_015509	Agilent_HUMAN_G3V2	ENST00000339754	NECAP1	NECAP endocytosis associated 1	GO:0005886(plasma membrane)|GO:0006897(endocytosis)|GO:0015031(protein transport)|GO:0030665(clathrin coated vesicle membrane)|GO:0031410(cytoplasmic vesicle)	chr12	8234806	8250373	+	TTCTCCATTACATTCAAGCTGGTTTATGTCACTCCCCTGTGTTGTTACTTGTACAGCCAA	NA	NA	NA	NA	NA
LNCA_33_P3582789	1.60194	A	1.43269	A	1.12447	0	mRNA	NA	Agilent_HUMAN_G3V2	-	FLJ44087	uncharacterized LOC400649	NA	chr18	43027268	43027327	-	TCACATCTTCACTTTGGAAAAGTGAAAGCGGAATACCTGGTTATCCGGAGGTCACTGTCT	NA	NA	NA	NA	NA
LNCA_33_P3391796	1.61841	A	1.43646	A	1.13442	0	mRNA	NM_005450	Agilent_HUMAN_G3V2	ENST00000332822	NOG	noggin	GO:0000122(negative regulation of transcription from RNA polymerase II promoter)|GO:0001501(skeletal system development)|GO:0001649(osteoblast differentiation)|GO:0001655(urogenital system development)|GO:0001657(ureteric bud development)|GO:0001701(in utero embryonic development)|GO:0001706(endoderm formation)|GO:0001707(mesoderm formation)|GO:0001837(epithelial to mesenchymal transition)|GO:000…	chr17	54671059	54672951	+	GCACTGTTTAACTGTGTAGGAATGTATATGTGTGTGTATATACGGTCCCAGTTTTAATTT	NA	NA	NA	NA	NA
LNCA_33_P3276376	6.32041	P	5.97708	P	1.26869	0	mRNA	NA	Agilent_HUMAN_G3V2	ENST00000367915	HSD17B7	hydroxysteroid (17-beta) dehydrogenase 7	GO:0000166(nucleotide binding)|GO:0000253(3-keto sterol reductase activity)|GO:0004303(estradiol 17-beta-dehydrogenase activity)|GO:0005148(prolactin receptor binding)|GO:0005783(endoplasmic reticulum)|GO:0005789(endoplasmic reticulum membrane)|GO:0005886(plasma membrane)|GO:0006694(steroid biosynthetic process)|GO:0006695(cholesterol biosynthetic process)|GO:0016021(integral to membrane)|GO:0016…	chr1	162762768	162762827	+	TTGAGGAAGTCTGTATAGGGTGACCCATTGTGTCTCAGTACCACGTTTTCTTTCTTTTTT	NA	NA	NA	NA	NA
LNCA_33_P3389898	3.98562	P	4.17622	P	0.876238	0	mRNA	NM_001004706	Agilent_HUMAN_G3V2	ENST00000313253	OR4D11	"olfactory receptor, family 4, subfamily D, member 11"	GO:0004871(signal transducer activity)|GO:0004872(receptor activity)|GO:0004930(G-protein coupled receptor activity)|GO:0004984(olfactory receptor activity)|GO:0005886(plasma membrane)|GO:0016021(integral to membrane)|GO:0050896(response to stimulus)	chr11	59271048	59271984	+	TCTTGATGATTTCCAACAATGGCCTGGTCACTACCCTGTGGTTTATCTTCCTGCTTGTGT	NA	NA	NA	NA	NA
LNCA_19_P00802413	15.9542	P	15.8784	P	1.05396	0	mRNA	NM_001142864	Agilent_HUMAN_G3V2	gi|257196141|ref|NM_001142864.2|	PIEZO1	piezo-type mechanosensitive ion channel component 1	GO:0005216(ion channel activity)|GO:0005783(endoplasmic reticulum)|GO:0005789(endoplasmic reticulum membrane)|GO:0005886(plasma membrane)|GO:0006811(ion transport)|GO:0016021(integral to membrane)|GO:0033116(ER-Golgi intermediate compartment membrane)|GO:0033625(positive regulation of integrin activation)|GO:0033634(positive regulation of cell-cell adhesion mediated by integrin)	chr16	88781745	88851372	-	ACCTGCTCTTCCTGCTGCTGCTGCCCTGGTTCCCCGGCCCCACCCGATGCGGCCTCCAAG	NA	NA	NA	NA	NA
LNCA_21_P0013232	9.4218	P	9.25957	P	1.11901	0	mRNA	NM_033547	Agilent_HUMAN_G3V2	gi|50086623|ref|NM_033547.3|	INTS4	integrator complex subunit 4	GO:0005515(protein binding)|GO:0005634(nucleus)|GO:0016180(snRNA processing)|GO:0032039(integrator complex)	chr11	77589765	77705717	-	ACATCACATGAGGCTGCAGGCCAAAGCTTTGCAACTTATAATAACAGCACGAACTACATG	NA	NA	NA	NA	NA
LNCA_33_P3791263	1.43605	A	1.37856	A	1.04065	0	mRNA	NM_058170	Agilent_HUMAN_G3V2	gi|572153032|ref|NM_058170.3|,gi|572152869|ref|NM_001288823.1|,gi|572152841|ref|NM_001288821.1|	OLFM3	olfactomedin 3	GO:0005576(extracellular region)	chr1	102268122	102462790	-	GCTCCATATCAGGAAATATTTTGGTAGGAATTAGGAGAACAAAAAGCACTTTTATCCCAT	NA	NA	NA	NA	NA
LNCA_21_P0013624	3.09076	A	1.95062	A	2.20403	0	mRNA	NA	Agilent_HUMAN_G3V2	-	XLOC_l2_015133	NA	NA	chr9	23895597	23898034	-	AAATCCTGGCGTTTTGCTGATGTTCTGCTTCTTGATGTAGATGCTTATACTGTAGAGCAC	NA	NA	NA	NA	NA
LNCA_32_P137966	6.05941	P	5.82068	P	1.17995	0	mRNA	NM_152317	Agilent_HUMAN_G3V2	gi|90855782|ref|NM_152317.2|	DEPDC4	DEP domain containing 4	GO:0035556(intracellular signal transduction)	chr12	100646041	100660857	-	TTGGAGCCTCCAGTTAAAACACAAAATCTTCAACTAAACAAAGAGGAAGATCTTGTTATC	NA	NA	NA	NA	NA
LNCA_19_P00808120	7.31736	P	7.48234	P	0.891941	0	mRNA	NM_001145191	Agilent_HUMAN_G3V2	gi|223633918|ref|NM_001145191.1|	FAM200B	NA	GO:0003676(nucleic acid binding)	chr4	15683351	15692070	+	TTTCAACTTCTGCCTTTCTGTGTACTCCCTTATCCCACTGGGTGATATTATTTGGCATGG	NA	NA	NA	NA	NA
LNCA_33_P3328716	2.18104	A	2.64497	A	0.725009	0	mRNA	NM_144719	Agilent_HUMAN_G3V2	gi|154090996|ref|NM_144719.3|	CCDC13	coiled-coil domain containing 13	NA	chr3	42749873	42814745	-	ACTTCCTCAGGTGCAGACCCTTGGACTTGTAATAATAATAAGTATTTTCATAATCACTGC	NA	NA	NA	NA	NA
LNCA_33_P3368328	14.8737	P	14.9175	P	0.970035	0	mRNA	NM_007273	Agilent_HUMAN_G3V2	gi|390608668|ref|NM_001267700.1|,gi|221307583|ref|NM_001144831.1|	PHB2	prohibitin 2	"GO:0004872(receptor activity)|GO:0005515(protein binding)|GO:0005634(nucleus)|GO:0005737(cytoplasm)|GO:0005739(mitochondrion)|GO:0005743(mitochondrial inner membrane)|GO:0016020(membrane)|GO:0030331(estrogen receptor binding)|GO:0045892(negative regulation of transcription, DNA-dependent)"	chr12	7075587	7075646	-	TCGTATCTATCTCACAGCTGACAACCTTGTGCTGAACCTACAGGATGAAAGTTTCACCAG	NA	NA	NA	NA	NA
LNCA_24_P396753	5.29449	P	6.54863	P	0.419241	0	mRNA	NM_021643	Agilent_HUMAN_G3V2	ENST00000381465,ENST00000155926	TRIB2	tribbles homolog 2 (Drosophila)	"GO:0000166(nucleotide binding)|GO:0004672(protein kinase activity)|GO:0004860(protein kinase inhibitor activity)|GO:0005524(ATP binding)|GO:0005634(nucleus)|GO:0005730(nucleolus)|GO:0005737(cytoplasm)|GO:0005856(cytoskeleton)|GO:0006468(protein phosphorylation)|GO:0006469(negative regulation of protein kinase activity)|GO:0008134(transcription factor binding)|GO:0016772(transferase activity, tra…	chr2	12856997	12882858	+	GGACCATCCTTGGTTTTCTACAGATTTTAGCGTCTCGAATTCAGCATATGGTGCTAAGGA	NA	NA	NA	NA	NA
LNCA_19_P00320841	6.98786	P	5.26839	P	3.29316	0	mRNA	NM_001113434	Agilent_HUMAN_G3V2	gi|531990804|ref|NM_001113434.4|	C17orf51	chromosome 17 open reading frame 51	NA	chr17	21431570	21454941	-	GTTGCCACCAGCACCTTGTAAGCCAGGGAGTGGTGTCACCTGTACTGTAGCAAAAGCACC	NA	NA	NA	NA	NA
LNCA_24_P376760	4.78024	P	6.23377	P	0.365128	0	mRNA	NM_001215	Agilent_HUMAN_G3V2	ENST00000377442,ENST00000377443	CA6	carbonic anhydrase VI	GO:0004089(carbonate dehydratase activity)|GO:0005576(extracellular region)|GO:0006730(one-carbon metabolic process)|GO:0008270(zinc ion binding)|GO:0016829(lyase activity)|GO:0046872(metal ion binding)	chr1	9005892	9035148	+	AGGCTCTGAATTCCAGTTTTACCTACATAAGATTGAGGAAATTCTTGACTACTTAAGAAG	NA	NA	NA	NA	NA
LNCA_33_P3264346	10.1482	P	10.3615	P	0.862516	0	mRNA	NA	Agilent_HUMAN_G3V2	-	NA	NA	NA	chr16	3050184	3050243	+	AGTCTGTCTGTCCGCATCCCCCTGTCTATGAGCTGGTCACCTGGCCCTCCTGATGCTGTC	NA	NA	NA	NA	NA
LNCA_23_P21120	1.4184	A	1.38216	A	1.02544	0	mRNA	NA	Agilent_HUMAN_G3V2	-	MED14	mediator complex subunit 14	"GO:0001104(RNA polymerase II transcription cofactor activity)|GO:0003712(transcription cofactor activity)|GO:0003713(transcription coactivator activity)|GO:0004872(receptor activity)|GO:0005634(nucleus)|GO:0005654(nucleoplasm)|GO:0006357(regulation of transcription from RNA polymerase II promoter)|GO:0006367(transcription initiation from RNA polymerase II promoter)|GO:0010467(gene expression)|GO…	chrX	40508114	40508173	-	TTCATTCGGTTTGAGAATGGACAGTGTGTCTAAGGATGTGATTTAAATTTACTTAGGATG	NA	NA	NA	NA	NA
LNCA_21_P0012465	2.22915	A	2.74999	A	0.696963	0	mRNA	NA	Agilent_HUMAN_G3V2	-	XLOC_l2_010386	NA	NA	chr3	149983216	149983275	-	ATTAGGATTATAGTGCCATGGAGGCTTACTGTGCTGTGAGAACTCACAAGAAATAAAATG	NA	NA	NA	NA	NA
LNCA_33_P3394405	7.47402	P	7.27974	P	1.14415	0	mRNA	NA	Agilent_HUMAN_G3V2	-	LOC727721	uncharacterized LOC727721	NA	chr1	9241825	9241884	-	AAAGGATTCCTTTTTTGGGGTTTTGCTCGGCTAGTTCTTTCTTCCCTCCTCTATCTCCAG	NA	NA	NA	NA	NA
LNCA_33_P3336462	7.24995	P	7.18696	P	1.04463	0	mRNA	NA	Agilent_HUMAN_G3V2	-	NA	NA	NA	chr7	6716158	6716217	+	CATCAGAAAACACAAGATATAGGGACTGGAGGCCTCTCCACAAATGAAATGGATATGGGA	NA	NA	NA	NA	NA
LNCA_21_P0011638	1.99778	A	2.06962	A	0.951428	0	mRNA	NA	Agilent_HUMAN_G3V2	-	XLOC_l2_006025	NA	NA	chr17	20517888	20517947	-	ATGAGGCCTTTGAACCTCAGGCCAGGGAGAGGCAGGTCTACAGGTGACAACTGTGAACAG	NA	NA	NA	NA	NA
LNCA_23_P391857	5.0864	P	4.9698	P	1.08417	0	mRNA	NM_004452	Agilent_HUMAN_G3V2	ENST00000261532,ENST00000380887,ENST00000509242,ENST00000512784	ESRRB	estrogen-related receptor beta	GO:0000980(RNA polymerase II enhancer sequence-specific DNA binding)|GO:0001831(trophectodermal cellular morphogenesis)|GO:0001834(trophectodermal cell proliferation)|GO:0001892(embryonic placenta development)|GO:0003700(sequence-specific DNA binding transcription factor activity)|GO:0003707(steroid hormone receptor activity)|GO:0003713(transcription coactivator activity)|GO:0004872(receptor acti…	chr14	76837689	76968180	+	CCATGATGGAAAATGCCCCTTCCAATCAGCTGCCTTCACAAGCAGGGATCAGAGCAACTC	NA	NA	NA	NA	NA
LNCA_33_P3258467	11.1045	P	10.7209	P	1.30453	0	mRNA	NM_178313	Agilent_HUMAN_G3V2	ENST00000333896	SPTBN1	"spectrin, beta, non-erythrocytic 1"	GO:0003779(actin binding)|GO:0005200(structural constituent of cytoskeleton)|GO:0005515(protein binding)|GO:0005516(calmodulin binding)|GO:0005634(nucleus)|GO:0005730(nucleolus)|GO:0005737(cytoplasm)|GO:0005829(cytosol)|GO:0005886(plasma membrane)|GO:0007182(common-partner SMAD protein phosphorylation)|GO:0007184(SMAD protein import into nucleus)|GO:0007411(axon guidance)|GO:0008091(spectrin)|GO:…	chr2	54785530	54889445	+	GTGTGCTGTCTGTTGGCATGCTTAAAGCACATGTCCATTAAAATTCATTTTGTTCCTTTT	NA	NA	NA	NA	NA
LNCA_23_P406385	12.9567	P	12.7173	P	1.18052	0	mRNA	NM_153350	Agilent_HUMAN_G3V2	gi|289666745|ref|NM_153350.3|	FBXL16	F-box and leucine-rich repeat protein 16	NA	chr16	742499	755825	-	ATGCGGAAGATATAACCTTATATTTGGTAAGTGTTTCTTGTGCTATTTTATCACGTGACC	NA	NA	NA	NA	NA
LNCA_23_P20443	1.5457	A	2.61707	A	0.475868	0	mRNA	NM_021020	Agilent_HUMAN_G3V2	gi|574957062|ref|NM_021020.3|	LZTS1	"leucine zipper, putative tumor suppressor 1"	"GO:0003677(DNA binding)|GO:0003700(sequence-specific DNA binding transcription factor activity)|GO:0005515(protein binding)|GO:0005634(nucleus)|GO:0005654(nucleoplasm)|GO:0005730(nucleolus)|GO:0005737(cytoplasm)|GO:0005794(Golgi apparatus)|GO:0005886(plasma membrane)|GO:0006351(transcription, DNA-dependent)|GO:0006355(regulation of transcription, DNA-dependent)|GO:0006383(transcription from RNA …	chr8	20103675	20112803	-	GACGTCACTTTTTGGCCATGTAAACTATTTGTGGCAATTTTATGTTTTTATTTATGAATA	NA	NA	NA	NA	NA
LNCA_23_P143365	1.55155	A	1.42189	A	1.09403	0	mRNA	NM_080610	Agilent_HUMAN_G3V2	gi|169790952|ref|NM_080610.2|	CST9L	cystatin 9-like	GO:0004869(cysteine-type endopeptidase inhibitor activity)|GO:0005576(extracellular region)|GO:0030414(peptidase inhibitor activity)	chr20	23545369	23549386	-	TTTGAGATCTCAGATCAGTGTTTTAGAAAATCCACACATCTTGAGCCTAATCATGTAGTG	NA	NA	NA	NA	NA
LNCA_33_P3237899	7.86652	P	8.01664	P	0.901175	0	mRNA	NM_004067	Agilent_HUMAN_G3V2	ENST00000546235,ENST00000495789,ENST00000409350,ENST00000222792,ENST00000539406	CHN2	chimerin (chimaerin) 2	GO:0001675(acrosome assembly)|GO:0005070(SH3/SH2 adaptor activity)|GO:0005096(GTPase activator activity)|GO:0005829(cytosol)|GO:0007264(small GTPase mediated signal transduction)|GO:0016020(membrane)|GO:0030675(Rac GTPase activator activity)|GO:0043547(positive regulation of GTPase activity)|GO:0046872(metal ion binding)|GO:0051056(regulation of small GTPase mediated signal transduction)	chr7	29234120	29553951	+	GAGTACATTTCAAAAATGACAACTAACCCCATCTATGAACACATTGGATATGCCACCCTA	NA	NA	NA	NA	NA
LNCA_33_P3369864	2.74445	A	3.08396	A	0.790312	0	mRNA	NA	Agilent_HUMAN_G3V2	-	NA	NA	NA	chr17	10424717	10424776	+	GAATTTAGCTAGATTGGTGTTGGATTGTTCCTCCTGAGAATAAAAATGGAATTGTAAGGA	NA	NA	NA	NA	NA
LNCA_21_P0008416	2.25876	A	1.43007	A	1.77607	0	mRNA	NA	Agilent_HUMAN_G3V2	-	XLOC_010986	NA	NA	chr14	29734114	29743904	-	CAACATGACATCACAAGGATTGTTTTGGAGTCTTCTGGATATGAGAACATTATAAAAGGT	NA	NA	NA	NA	NA
LNCA_23_P256473	1.6912	A	1.43071	A	1.19788	0	mRNA	NM_006379	Agilent_HUMAN_G3V2	gi|335057525|ref|NM_006379.3|	SEMA3C	"sema domain, immunoglobulin domain (Ig), short basic domain, secreted, (semaphorin) 3C"	GO:0001755(neural crest cell migration)|GO:0001756(somitogenesis)|GO:0001974(blood vessel remodeling)|GO:0003151(outflow tract morphogenesis)|GO:0003215(cardiac right ventricle morphogenesis)|GO:0003350(pulmonary myocardium development)|GO:0004872(receptor activity)|GO:0005576(extracellular region)|GO:0005615(extracellular space)|GO:0006955(immune response)|GO:0007507(heart development)|GO:000979…	chr7	80371853	80548667	-	TTGCCTGCTTAAAAGGTATAATTAAACTTCTTTTCTCTTCTACATTGACACACAGAAATG	NA	NA	NA	NA	NA
LNCA_23_P356122	9.68314	P	8.84354	P	1.78956	0	mRNA	NM_001031623	Agilent_HUMAN_G3V2	ENST00000357489,ENST00000370706	ZNF451	zinc finger protein 451	"GO:0003677(DNA binding)|GO:0005622(intracellular)|GO:0005634(nucleus)|GO:0006355(regulation of transcription, DNA-dependent)|GO:0008270(zinc ion binding)|GO:0046872(metal ion binding)"	chr6	56954827	57035098	+	TTTTACCTGCTTAGACTTTTATGTGACTTGTATGGTCTCCTGGTTAAAGGGAATGGTGTC	NA	NA	NA	NA	NA
LNCA_33_P3235189	9.28419	P	9.01549	P	1.20472	0	mRNA	NM_152345	Agilent_HUMAN_G3V2	ENST00000394859	ANKRD13B	ankyrin repeat domain 13B	NA	chr17	27920526	27941779	+	TTTGCCAAGCTCCGGGACTTCATCACCCTGCGTCTGCCTCCTGGCTTCCCAGTTAAGATT	NA	NA	NA	NA	NA
LNCA_23_P42116	11.8995	P	10.9348	P	1.9517	0	mRNA	NM_005155	Agilent_HUMAN_G3V2	ENST00000375143,ENST00000375137,ENST00000324816,ENST00000395523,ENST00000361568	PPT2	palmitoyl-protein thioesterase 2	GO:0005764(lysosome)|GO:0006464(protein modification process)|GO:0008474(palmitoyl-(protein) hydrolase activity)|GO:0016787(hydrolase activity)|GO:0016790(thiolester hydrolase activity)	chr6_ssto_hap7	3469500	3479185	+	TTGGGGAATATCTGTGGCCTATGAGGCCCATCTCAGGTTTGGGGATCCCCCAGTCCCTAT	NA	NA	NA	NA	NA
LNCA_24_P132787	10.3906	P	10.0949	P	1.22742	0	mRNA	NM_021252	Agilent_HUMAN_G3V2	ENST00000356940	RAB18	"RAB18, member RAS oncogene family"	"GO:0000166(nucleotide binding)|GO:0001654(eye development)|GO:0003924(GTPase activity)|GO:0005524(ATP binding)|GO:0005525(GTP binding)|GO:0005622(intracellular)|GO:0005886(plasma membrane)|GO:0006184(GTP catabolic process)|GO:0006355(regulation of transcription, DNA-dependent)|GO:0006897(endocytosis)|GO:0007264(small GTPase mediated signal transduction)|GO:0007420(brain development)|GO:0008134(t…	chr10	27793102	27831166	+	TAAAAACCTCACATTCTACTTGATTTACACTTCCTAGTCTACATTACATGTGGTTGAAGG	NA	NA	NA	NA	NA
LNCA_23_P84736	1.96371	A	2.82917	A	0.548872	0	mRNA	NM_004389	Agilent_HUMAN_G3V2	ENST00000343114,ENST00000541047,ENST00000402739,ENST00000496558,ENST00000466387	CTNNA2	"catenin (cadherin-associated protein), alpha 2"	GO:0005200(structural constituent of cytoskeleton)|GO:0005515(protein binding)|GO:0005737(cytoplasm)|GO:0005829(cytosol)|GO:0005886(plasma membrane)|GO:0005912(adherens junction)|GO:0005913(cell-cell adherens junction)|GO:0007275(multicellular organismal development)|GO:0007409(axonogenesis)|GO:0015629(actin cytoskeleton)|GO:0016323(basolateral plasma membrane)|GO:0016337(cell-cell adhesion)|GO:0…	chr2	79740059	80875988	+	GTGAAAAATCTGGAAGTGTAATGGTAGAACATAAAACTTGTATTGCTTCTGTTTCAGTGC	NA	NA	NA	NA	NA
LNCA_32_P21384	15.5085	P	15.3903	P	1.08538	0	mRNA	NM_000985	Agilent_HUMAN_G3V2	gi|313569823|ref|NM_001199356.1|,gi|313569821|ref|NM_001199355.1|,gi|313569777|ref|NM_001199345.1|,gi|313569775|ref|NM_001199344.1|,gi|313569773|ref|NM_001199343.1|,gi|313569771|ref|NM_001199342.1|,gi|313569769|ref|NM_001199341.1|,gi|313569767|ref|NM_001199340.1|,gi|313569766|ref|NM_001035006.2|,gi|313569765|ref|NM_000985.4|	RPL17	ribosomal protein L17	GO:0003735(structural constituent of ribosome)|GO:0005622(intracellular)|GO:0005829(cytosol)|GO:0006412(translation)|GO:0006414(translational elongation)|GO:0006415(translational termination)|GO:0010467(gene expression)|GO:0016032(viral reproduction)|GO:0016070(RNA metabolic process)|GO:0016071(mRNA metabolic process)|GO:0019058(viral infectious cycle)|GO:0019083(viral transcription)|GO:0022625(c…	chr18	47014850	47018935	-	AGATGTCACTTTACAGAAACAGTGTGTACCATTCCGACATTACAACGGTGGAGTTGGCAG	NA	NA	NA	NA	NA
LNCA_33_P3281181	1.42322	A	1.37651	A	1.03291	0	mRNA	NA	Agilent_HUMAN_G3V2	-	LOC100132987	uncharacterized LOC100132987	NA	chr10	80310500	80310559	+	TCACTGATACTTTCCGTGAGTCCAGATGAAGAGAGGGCTTCAAGGAAAATCCATTCAGTG	NA	NA	NA	NA	NA
LNCA_23_P50942	12.0889	P	11.4193	P	1.59064	0	mRNA	NM_012233	Agilent_HUMAN_G3V2	ENST00000442034,ENST00000264158	RAB3GAP1	RAB3 GTPase activating protein subunit 1 (catalytic)	GO:0005096(GTPase activator activity)|GO:0005097(Rab GTPase activator activity)|GO:0005625(soluble fraction)|GO:0005634(nucleus)|GO:0005730(nucleolus)|GO:0005737(cytoplasm)|GO:0005813(centrosome)|GO:0007420(brain development)|GO:0017137(Rab GTPase binding)|GO:0021854(hypothalamus development)|GO:0032851(positive regulation of Rab GTPase activity)|GO:0043010(camera-type eye development)|GO:0043087…	chr2	135809834	135928279	+	CTGCATTCGTGGTCTGTGCAAACACTTCGTGGTTCTATATATCAGCAGCAAGTGTGCAAA	NA	NA	NA	NA	NA
LNCA_23_P129064	2.80327	A	5.01012	P	0.216607	0	mRNA	NM_001482	Agilent_HUMAN_G3V2	gi|126090880|ref|NM_001482.2|	GATM	glycine amidinotransferase (L-arginine:glycine amidinotransferase)	GO:0005737(cytoplasm)|GO:0005739(mitochondrion)|GO:0005743(mitochondrial inner membrane)|GO:0005758(mitochondrial intermembrane space)|GO:0006600(creatine metabolic process)|GO:0006601(creatine biosynthetic process)|GO:0006979(response to oxidative stress)|GO:0007584(response to nutrient)|GO:0009790(embryo development)|GO:0010033(response to organic substance)|GO:0015068(glycine amidinotransferas…	chr15	45653321	45670980	-	AATATCTGATAGATACACTGCATCTTTGGTCATCTAAGATTTGTTTACAAATGTGCAAAT	NA	NA	NA	NA	NA
LNCA_23_P30603	3.20735	A	3.62719	P	0.747509	0	mRNA	NM_003649	Agilent_HUMAN_G3V2	gi|40217826|ref|NM_004032.2|,gi|40217814|ref|NM_003649.2|	DDO	D-aspartate oxidase	GO:0000166(nucleotide binding)|GO:0003884(D-amino-acid oxidase activity)|GO:0005777(peroxisome)|GO:0006533(aspartate catabolic process)|GO:0007320(insemination)|GO:0007625(grooming behavior)|GO:0008445(D-aspartate oxidase activity)|GO:0016491(oxidoreductase activity)|GO:0042445(hormone metabolic process)|GO:0055114(oxidation-reduction process)	chr6	110713382	110736753	-	TTTCTTTGTTTTCAACATTAGAAGTGGTGTAACATGTAAGCTGAGCACGGTGGCATGCCT	NA	NA	NA	NA	NA
LNCA_24_P397247	9.78915	P	10.1154	P	0.797593	0	mRNA	NM_018115	Agilent_HUMAN_G3V2	gi|572880604|ref|NM_001288983.1|,gi|572880304|ref|NM_018115.3|,gi|572874813|ref|NM_001288984.1|	SDAD1	SDA1 domain containing 1	GO:0003674(molecular_function)|GO:0005488(binding)|GO:0005634(nucleus)|GO:0005730(nucleolus)|GO:0015031(protein transport)|GO:0042273(ribosomal large subunit biogenesis)	chr4	76871058	76912115	-	GAGGATGCTGATGGTGAATGGATTGATGTGCAACACTCTTCCGATGAAGAACAGCAAGAA	NA	NA	NA	NA	NA
LNCA_21_P0013504	6.00097	P	5.94215	P	1.04162	0	mRNA	NA	Agilent_HUMAN_G3V2	-	XLOC_l2_014388	NA	NA	chr8	145932486	145932545	+	TTATTTCCCCAAAAGAGAGGTTCGAGGCAAGTGGTCAGCTCCCCGTTGAAAATCATTGTA	NA	NA	NA	NA	NA
LNCA_21_P0012708	6.39556	P	6.39698	P	0.999016	0	mRNA	NA	Agilent_HUMAN_G3V2	-	XLOC_l2_011424	NA	NA	chr9	69027024	69027083	-	TGCATAGTGGATGGATTAGTCTGTGGTTCCTGGGATCTTCTGTGTATTCTGTTGAAGCTC	NA	NA	NA	NA	NA
LNCA_33_P3240512	5.1145	P	4.95683	P	1.11549	0	mRNA	NM_138444	Agilent_HUMAN_G3V2	gi|146149187|ref|NM_138444.3|	KCTD12	potassium channel tetramerisation domain containing 12	GO:0005249(voltage-gated potassium channel activity)|GO:0005886(plasma membrane)|GO:0006813(potassium ion transport)|GO:0008076(voltage-gated potassium channel complex)|GO:0030054(cell junction)|GO:0042734(presynaptic membrane)|GO:0045202(synapse)|GO:0045211(postsynaptic membrane)	chr13	77454303	77460540	-	GCTACTGTTTTCCTTCCTGTGTGTGAAGTAATGAATCATTGATTATGTGACTTGTTATGT	NA	NA	NA	NA	NA
LNCA_33_P3235078	2.44992	A	3.02923	A	0.669283	0	mRNA	NM_001134855	Agilent_HUMAN_G3V2	gi|198442877|ref|NM_001134855.1|	TRIM17	tripartite motif containing 17	GO:0004842(ubiquitin-protein ligase activity)|GO:0005515(protein binding)|GO:0005575(cellular_component)|GO:0005622(intracellular)|GO:0008270(zinc ion binding)|GO:0016874(ligase activity)|GO:0046872(metal ion binding)|GO:0051865(protein autoubiquitination)	chr1	228596474	228604583	-	AAGCATCAAGTAACCCCAGATTCACAGCAGGGGAGGCCTCTGCGGAGTTAGGGGACCATT	NA	NA	NA	NA	NA
LNCA_23_P129695	10.1936	P	10.0456	P	1.10803	0	mRNA	NM_138440	Agilent_HUMAN_G3V2	ENST00000304735	VASN	vasorin	GO:0005576(extracellular region)|GO:0016020(membrane)|GO:0016021(integral to membrane)	chr16	4421848	4433529	+	TATTCTGGGAAGATGTTTTTCAAACTCAGAGACAAGGACTTTGGTTTTTGTAAGACAAAC	NA	NA	NA	NA	NA
LNCA_23_P96331	7.20186	P	6.91608	P	1.21906	0	mRNA	NM_000377	Agilent_HUMAN_G3V2	ENST00000376701	WAS	Wiskott-Aldrich syndrome (eczema-thrombocytopenia)	GO:0005083(small GTPase regulator activity)|GO:0005515(protein binding)|GO:0005737(cytoplasm)|GO:0005829(cytosol)|GO:0006461(protein complex assembly)|GO:0006952(defense response)|GO:0006955(immune response)|GO:0007596(blood coagulation)|GO:0008154(actin polymerization or depolymerization)|GO:0008544(epidermis development)|GO:0012506(vesicle membrane)|GO:0015629(actin cytoskeleton)|GO:0016197(end…	chrX	48542185	48549817	+	AGATGAAGATGATGAATGGGATGACTGAGTGGCTGAGTTACTTGCTGCCCTGTGCTCCTC	NA	NA	NA	NA	NA
LNCA_32_P33434	5.30081	P	4.1627	P	2.20094	0	mRNA	NM_001199814	Agilent_HUMAN_G3V2	gi|315259092|ref|NM_001199814.1|	ZNF812	zinc finger protein 812	"GO:0003677(DNA binding)|GO:0005622(intracellular)|GO:0005634(nucleus)|GO:0006355(regulation of transcription, DNA-dependent)|GO:0008270(zinc ion binding)|GO:0046872(metal ion binding)"	chr19	9800813	9811493	-	ATTTCAGGAATGTAGGAGAGCCATCACTCATTCCTCACACCTAAAGCAGTGTGTAACAGT	NA	NA	NA	NA	NA
LNCA_33_P3416574	11.7886	P	11.4985	P	1.22276	0	mRNA	NM_016108	Agilent_HUMAN_G3V2	ENST00000458219,ENST00000275235,ENST00000494282,ENST00000357847,ENST00000367598,ENST00000367601	AIG1	androgen-induced 1	GO:0016020(membrane)|GO:0016021(integral to membrane)	chr6	143381978	143661480	+	CAAGAAGCTCATCTCTCTCCGGGACTGGATGTTAGCTGTGTTGGCCTTTCCTGTTGGGGT	NA	NA	NA	NA	NA
LNCA_33_P3394362	4.24564	P	3.87926	P	1.28911	0	mRNA	NA	Agilent_HUMAN_G3V2	ENST00000465414,ENST00000493231	NA	NA	NA	chr16	19310078	19310137	+	AATAAGACCTGGGCTGAGGCCGACCTCTACTGTTCTGAGTTCTCTGTGGGCAGGAAGTCC	NA	NA	NA	NA	NA
LNCA_23_P145016	12.1128	P	12.9512	P	0.559266	0	mRNA	NM_006696	Agilent_HUMAN_G3V2	gi|665821268|ref|NM_001300966.1|,gi|665821263|ref|NM_001300962.1|,gi|665821261|ref|NM_001300961.1|,gi|34452704|ref|NM_006696.3|,gi|256223314|ref|NM_001164326.1|	BRD8	bromodomain containing 8	"GO:0003700(sequence-specific DNA binding transcription factor activity)|GO:0004887(thyroid hormone receptor activity)|GO:0005634(nucleus)|GO:0005730(nucleolus)|GO:0005739(mitochondrion)|GO:0006355(regulation of transcription, DNA-dependent)|GO:0006357(regulation of transcription from RNA polymerase II promoter)|GO:0007165(signal transduction)|GO:0007166(cell surface receptor linked signaling pat…	chr5	137492572	137514358	-	CCACACGACATGAGCTGGAAAATCTCTCTTAGAGAGTTGGAGTAGCACAATTGCCTGTTT	NA	NA	NA	NA	NA
LNCA_23_P90099	12.9299	P	13.251	P	0.800478	0	mRNA	NM_198536	Agilent_HUMAN_G3V2	gi|224028278|ref|NM_001145416.1|,gi|224028277|ref|NM_033408.3|,gi|224028276|ref|NM_198536.2|	TMEM205	transmembrane protein 205	GO:0016020(membrane)|GO:0016021(integral to membrane)	chr19	11453451	11456981	-	TGTCTCGCTGGCCTTGCCCTGGAAATAAGGAGCCTCTAGCATGGGCCCTGCATGCTAATA	NA	NA	NA	NA	NA
LNCA_33_P3277532	2.65767	A	3.6361	P	0.507532	0	mRNA	NM_006059	Agilent_HUMAN_G3V2	ENST00000361069	LAMC3	"laminin, gamma 3"	GO:0000904(cell morphogenesis involved in differentiation)|GO:0005198(structural molecule activity)|GO:0005576(extracellular region)|GO:0005578(proteinaceous extracellular matrix)|GO:0005604(basement membrane)|GO:0007155(cell adhesion)|GO:0007601(visual perception)|GO:0014002(astrocyte development)|GO:0016020(membrane)|GO:0060041(retina development in camera-type eye)	chr9	133884503	133968446	+	ACTGCCGTGACCACACAGCTGGGCCACACTGTGAGCGCTGTCAGGAGAATTTCTATCACT	NA	NA	NA	NA	NA
LNCA_33_P3269166	1.518	A	1.41484	A	1.07412	0	mRNA	NA	Agilent_HUMAN_G3V2	-	NALCN	"sodium leak channel, non-selective"	GO:0005244(voltage-gated ion channel activity)|GO:0005272(sodium channel activity)|GO:0006811(ion transport)|GO:0016020(membrane)|GO:0016021(integral to membrane)|GO:0055085(transmembrane transport)	chr13	101768795	101768854	-	ACTGTGTCTATAAACAACTAGTGGTGTTTAAAGGCTAATAAAGCTCCAAAGATCTCTCTT	NA	NA	NA	NA	NA
LNCA_23_P73982	11.7762	P	11.2139	P	1.4766	0	mRNA	NM_018087	Agilent_HUMAN_G3V2	gi|271398378|ref|NM_001168551.1|,gi|271398349|ref|NM_018087.4|	TMEM48	transmembrane protein 48	GO:0005634(nucleus)|GO:0005643(nuclear pore)|GO:0015031(protein transport)|GO:0016020(membrane)|GO:0016021(integral to membrane)|GO:0017056(structural constituent of nuclear pore)|GO:0031081(nuclear pore distribution)|GO:0031965(nuclear membrane)|GO:0051028(mRNA transport)|GO:0051292(nuclear pore complex assembly)	chr1	54231133	54304225	-	TCCTTTGTCGTGGTGGTTGCTTTGAAAACTATACTTTAATGGGAGAAATCATGGAAAGAA	NA	NA	NA	NA	NA
LNCA_23_P43898	9.34342	P	9.38053	P	0.974606	0	mRNA	NM_173567	Agilent_HUMAN_G3V2	ENST00000370383	EPHX4	epoxide hydrolase 4	GO:0016020(membrane)|GO:0016021(integral to membrane)|GO:0016787(hydrolase activity)	chr1	92495532	92529093	+	ACAGAGGATCTTGAAGCTTATATTTATGTCTTTTCTCAGCCTGGAGCATTAAGTGGCCCA	NA	NA	NA	NA	NA
LNCA_24_P59494	6.42396	P	6.40987	P	1.00981	0	mRNA	NM_020367	Agilent_HUMAN_G3V2	gi|557357726|ref|NM_001286521.1|,gi|557357722|ref|NM_020367.5|,gi|557357706|ref|NM_001286522.1|	PARP11	"poly (ADP-ribose) polymerase family, member 11"	"GO:0003950(NAD+ ADP-ribosyltransferase activity)|GO:0016757(transferase activity, transferring glycosyl groups)"	chr12	3918026	3982614	-	TTATATGCATAGCTCTCTCAGCACTTGAATGGAAAAACTGTTACAGCATTTGGGAGTTGT	NA	NA	NA	NA	NA
LNCA_23_P215331	5.39402	P	4.84906	P	1.45898	0	mRNA	NM_001883	Agilent_HUMAN_G3V2	gi|321117256|ref|NM_001202483.1|,gi|321117246|ref|NM_001202482.1|,gi|321117238|ref|NM_001202481.1|,gi|321117172|ref|NM_001202475.1|,gi|321117159|ref|NM_001883.4|	CRHR2	corticotropin releasing hormone receptor 2	"GO:0004871(signal transducer activity)|GO:0004872(receptor activity)|GO:0005179(hormone activity)|GO:0005515(protein binding)|GO:0005783(endoplasmic reticulum)|GO:0005794(Golgi apparatus)|GO:0005886(plasma membrane)|GO:0005887(integral to plasma membrane)|GO:0007188(G-protein signaling, coupled to cAMP nucleotide second messenger)|GO:0009986(cell surface)|GO:0015056(corticotrophin-releasing fact…	chr7	30691558	30722141	-	TATTTCAACTCCTTCCTGCAGTCGTTCCAGGGTTTCTTCGTGTCTGTCTTCTACTGCTTC	NA	NA	NA	NA	NA
LNCA_24_P299355	5.47106	P	6.52187	P	0.482698	0	mRNA	NM_001129778	Agilent_HUMAN_G3V2	ENST00000399083,ENST00000436381,ENST00000399087,ENST00000574324,ENST00000344415	GRAPL	GRB2-related adaptor protein-like	NA	chr17	19030781	19062148	+	AATCCGGTTGCTGCTGCAGAGACCAAGTTTCCAAGGCCTTGTCAAGTGGGCTGTGCCAGA	NA	NA	NA	NA	NA
LNCA_24_P275585	7.00146	P	7.26949	P	0.830451	0	mRNA	NM_001031715	Agilent_HUMAN_G3V2	ENST00000360277,ENST00000335894,ENST00000546225,ENST00000358767	IQCH	IQ motif containing H	NA	chr15	67547137	67794142	+	GATAAAAGAAGAAAGTTAAAAGTCTTACTGATATCACCTCCGCATTTACTTCCTCATAGG	NA	NA	NA	NA	NA
LNCA_33_P3218564	14.0706	P	14.1667	P	0.935577	0	mRNA	NA	Agilent_HUMAN_G3V2	-	NA	NA	NA	chr14	19625436	19625495	-	CACTGGAGGACCCCTGCCCTGCCGCTCCGAGGACCCCACCACCGAAGACCCTCGTCCCCC	NA	NA	NA	NA	NA
LNCA_33_P3397593	2.61707	A	2.21566	A	1.3208	0	mRNA	NA	Agilent_HUMAN_G3V2	-	NA	NA	NA	chr2	217258411	217258470	+	TTGCCCTTGAAGCTAATGGATGCTCTCATTGTCCATCATCCTGGCAAGAATTTGATTTGA	NA	NA	NA	NA	NA
LNCA_33_P3235048	3.59209	A	3.95341	P	0.778454	0	mRNA	NM_001146162	Agilent_HUMAN_G3V2	ENST00000398290	TRIM77P	"tripartite motif containing 77, pseudogene"	NA	chr11	89443466	89451040	+	ATTTGTAGTTTCCTCTCACGCATCTTCTATTTTCCTCTCAGACCTTTCATTTGCCACGGA	NA	NA	NA	NA	NA
LNCA_21_P0001099	1.43296	A	1.37762	A	1.0391	0	mRNA	NA	Agilent_HUMAN_G3V2	-	XLOC_000699	NA	NA	chr1	9561386	9561445	-	ATTCGACTTTGAAAAAGTTTTCGCACTTGGTTCATCGGAAAAAGCCACACACAGCTGCCC	NA	NA	NA	NA	NA
LNCA_23_P103503	9.48065	P	8.95454	P	1.44005	0	mRNA	NM_002393	Agilent_HUMAN_G3V2	ENST00000391947,ENST00000367183,ENST00000454264,ENST00000367182	MDM4	Mdm4 p53 binding protein homolog (mouse)	GO:0000122(negative regulation of transcription from RNA polymerase II promoter)|GO:0005515(protein binding)|GO:0005622(intracellular)|GO:0005634(nucleus)|GO:0006461(protein complex assembly)|GO:0006915(apoptosis)|GO:0008270(zinc ion binding)|GO:0008283(cell proliferation)|GO:0008284(positive regulation of cell proliferation)|GO:0008285(negative regulation of cell proliferation)|GO:0019899(enzyme…	chr1	204485506	204527248	+	ATTGCCAGAATCTCTTGAAGCCATGTAGCTTATGTGAGAAAAGACCACGAGACGGGAACA	NA	NA	NA	NA	NA
LNCA_23_P355067	10.8754	P	11.194	P	0.801837	0	mRNA	NM_019026	Agilent_HUMAN_G3V2	gi|371872798|ref|NM_001256165.1|,gi|371872777|ref|NM_001256164.1|,gi|371872751|ref|NM_019026.4|	TMCO1	transmembrane and coiled-coil domains 1	GO:0000139(Golgi membrane)|GO:0005783(endoplasmic reticulum)|GO:0005789(endoplasmic reticulum membrane)|GO:0005794(Golgi apparatus)|GO:0016020(membrane)|GO:0016021(integral to membrane)	chr1	165693527	165738159	-	AACTCAAGAACTCTTTATTTTCTATCATTCTTTCTAGACACACACACATCAGACTGGCAA	NA	NA	NA	NA	NA
LNCA_33_P3289491	6.27901	P	6.14978	P	1.09371	0	mRNA	NA	Agilent_HUMAN_G3V2	-	LOC100129069	uncharacterized LOC100129069	NA	chr11	124630069	124630128	-	GCAGACACCCAGGAGGGAGAGCAGAAAAGCCTCAGGCCCTCTTCTGTTCCTAGTTTCTGA	NA	NA	NA	NA	NA
LNCA_33_P3247489	6.12031	P	5.96242	P	1.11565	0	mRNA	NM_001037225	Agilent_HUMAN_G3V2	gi|663854058|ref|NM_001300803.1|,gi|663853588|ref|NM_001037225.2|	C11orf85	chromosome 11 open reading frame 85	NA	chr11	64705701	64739563	-	AGAAAAACCCAACAAGGATTGCAGGAGACTCTGGCCTCTGATATCACTGATGTCCAGAAA	NA	NA	NA	NA	NA
LNCA_23_P56659	7.37622	P	7.50095	P	0.91717	0	mRNA	NM_133637	Agilent_HUMAN_G3V2	gi|163914393|ref|NM_133637.2|	DQX1	DEAQ box RNA-dependent ATPase 1	GO:0000166(nucleotide binding)|GO:0003676(nucleic acid binding)|GO:0004386(helicase activity)|GO:0005524(ATP binding)|GO:0005634(nucleus)|GO:0016787(hydrolase activity)	chr2	74745257	74753408	-	TGGGGTAAACCACAGTCTACATAGGGAAGGACTCTTTCCTTAGCCTTCTCTTATTGATTG	NA	NA	NA	NA	NA
LNCA_23_P377299	2.98861	A	2.86295	A	1.09101	0	mRNA	NM_014693	Agilent_HUMAN_G3V2	ENST00000404464,ENST00000359140,ENST00000402825	ECE2	endothelin converting enzyme 2	GO:0000139(Golgi membrane)|GO:0004222(metalloendopeptidase activity)|GO:0005794(Golgi apparatus)|GO:0006508(proteolysis)|GO:0007267(cell-cell signaling)|GO:0007420(brain development)|GO:0007507(heart development)|GO:0008168(methyltransferase activity)|GO:0008233(peptidase activity)|GO:0010002(cardioblast differentiation)|GO:0016020(membrane)|GO:0016021(integral to membrane)|GO:0016486(peptide hor…	chr3	183967444	184010819	+	ATATGTGTAGCGGGTACTGGTTCCTGTGTCTTAGGGCACAAGCCTTAGCAAATGATTGAT	NA	NA	NA	NA	NA
LNCA_23_P86540	1.4112	A	1.37734	A	1.02375	0	mRNA	NM_173081	Agilent_HUMAN_G3V2	ENST00000376528,ENST00000409983,ENST00000298032	ARMC3	armadillo repeat containing 3	GO:0005488(binding)	chr10	23216952	23327452	+	AGAGGCTGATCTTTACAGATTCATTTAAGCCATCAGACGAACACAAGAGAGGCTCAAACA	NA	NA	NA	NA	NA
LNCA_23_P351275	13.482	P	10.7751	P	6.52937	0	mRNA	NM_181597	Agilent_HUMAN_G3V2	ENST00000436673,ENST00000395564,ENST00000341253,ENST00000331803,ENST00000416681	UPP1	uridine phosphorylase 1	"GO:0003824(catalytic activity)|GO:0004850(uridine phosphorylase activity)|GO:0005737(cytoplasm)|GO:0005829(cytosol)|GO:0006139(nucleobase, nucleoside, nucleotide and nucleic acid metabolic process)|GO:0006206(pyrimidine base metabolic process)|GO:0006220(pyrimidine nucleotide metabolic process)|GO:0009116(nucleoside metabolic process)|GO:0009166(nucleotide catabolic process)|GO:0043097(pyrimidin…	chr7	48141567	48142940	+	GCTGTCTGTCAGTCATGGTATGGGCATTCCTTCTATCTCAATCATGTTGCATGAGCTCAT	NA	NA	NA	NA	NA
LNCA_21_P0004080	1.41984	A	2.01548	A	0.661751	0	mRNA	NA	Agilent_HUMAN_G3V2	-	XLOC_004657	NA	NA	chr5	176170716	176170775	+	ATTAGTGCGCTTAAGAGGCATTCGGCGTTTATCCCGGCAAACATGCGCAGCGTGAAGGGG	NA	NA	NA	NA	NA
LNCA_23_P408249	11.0307	P	6.64948	P	20.8396	0	mRNA	NM_002591	Agilent_HUMAN_G3V2	ENST00000319441	PCK1	phosphoenolpyruvate carboxykinase 1 (soluble)	GO:0000287(magnesium ion binding)|GO:0004613(phosphoenolpyruvate carboxykinase (GTP) activity)|GO:0005525(GTP binding)|GO:0005625(soluble fraction)|GO:0005634(nucleus)|GO:0005730(nucleolus)|GO:0005737(cytoplasm)|GO:0005829(cytosol)|GO:0005975(carbohydrate metabolic process)|GO:0006006(glucose metabolic process)|GO:0006094(gluconeogenesis)|GO:0006107(oxaloacetate metabolic process)|GO:0006475(inte…	chr20	56136136	56141513	+	GAACACTGGGTAGTAGCTAATGAAATTGAGAAGGGAAATCTTAGCATGCCTCCAAAAATT	NA	NA	NA	NA	NA
LNCA_33_P3353485	4.36271	P	4.40291	P	0.972519	0	mRNA	NA	Agilent_HUMAN_G3V2	-	NA	NA	NA	chr12	9653351	9653410	+	AATCGGTAAGGATACTGGAGTTTCCTCAAAGTGCATGCTCTTGTTACAGAGAACGGAACA	NA	NA	NA	NA	NA
LNCA_33_P3368991	2.2516	A	1.38532	A	1.82296	0	mRNA	NM_000530	Agilent_HUMAN_G3V2	gi|295391070|ref|NM_000530.6|	MPZ	myelin protein zero	GO:0005198(structural molecule activity)|GO:0005886(plasma membrane)|GO:0005887(integral to plasma membrane)|GO:0007268(synaptic transmission)	chr1	161274524	161279762	-	AACCTAGACTACAGTGACAATGGCACGTTCACTTGTGACGTCAAAAACCCTCCAGACATA	NA	NA	NA	NA	NA
LNCA_21_P0009482	4.45246	P	5.85683	P	0.377783	0	mRNA	NA	Agilent_HUMAN_G3V2	-	XLOC_012682	NA	NA	chr18	53455930	53455989	+	TAATAGAGATGCCATCATTGTGGAGGTCATAATGCTTGTCCTGAACACGAGGGGTCTCTA	NA	NA	NA	NA	NA
LNCA_24_P319647	5.21509	P	5.02093	P	1.14406	0	mRNA	NM_030764	Agilent_HUMAN_G3V2	gi|666335642|ref|NM_001159488.1|,gi|227430280|ref|NM_030764.3|	FCRL2	Fc receptor-like 2	GO:0004872(receptor activity)|GO:0005070(SH3/SH2 adaptor activity)|GO:0005625(soluble fraction)|GO:0005886(plasma membrane)|GO:0007267(cell-cell signaling)|GO:0016021(integral to membrane)	chr1	157715522	157746922	-	CATGACAGCTGGAGTTCTCTGGGGACTGTTTGGTGTCCTTGGTTTCACTGGTGTTGCTTT	NA	NA	NA	NA	NA
LNCA_33_P3329274	3.28416	A	1.39478	A	3.70478	0	mRNA	NM_031864	Agilent_HUMAN_G3V2	gi|525313757|ref|NM_031864.2|	PCDHA12	protocadherin alpha 12	GO:0005509(calcium ion binding)|GO:0005886(plasma membrane)|GO:0007155(cell adhesion)|GO:0007156(homophilic cell adhesion)|GO:0016021(integral to membrane)	chr5	140254886	140257474	+	CCAAGCCTTCAGCTGTCTCGAGAAGATTGTTTAAATCCTCCCAGTGAAGTAAGTTATTAA	NA	NA	NA	NA	NA
LNCA_24_P870620	2.83118	A	1.39685	A	2.70258	0	mRNA	NM_002825	Agilent_HUMAN_G3V2	gi|42476152|ref|NM_002825.5|	PTN	pleiotrophin	GO:0004864(protein phosphatase inhibitor activity)|GO:0005576(extracellular region)|GO:0005615(extracellular space)|GO:0005783(endoplasmic reticulum)|GO:0007185(transmembrane receptor protein tyrosine phosphatase signaling pathway)|GO:0007399(nervous system development)|GO:0007612(learning)|GO:0008083(growth factor activity)|GO:0008201(heparin binding)|GO:0008284(positive regulation of cell proli…	chr7	136912091	137028546	-	CACTCGGACTGGAGCTGAGTGCAAGCCCATGAAGACCCAGAGATGTAAGATCCCCTGCAA	NA	NA	NA	NA	NA
LNCA_23_P39605	4.62023	P	4.72693	P	0.928711	0	mRNA	NM_006588	Agilent_HUMAN_G3V2	ENST00000409309,ENST00000272452	SULT1C4	"sulfotransferase family, cytosolic, 1C, member 4"	GO:0005575(cellular_component)|GO:0005737(cytoplasm)|GO:0005829(cytosol)|GO:0006805(xenobiotic metabolic process)|GO:0008146(sulfotransferase activity)|GO:0016740(transferase activity)|GO:0050427(3'-phosphoadenosine 5'-phosphosulfate metabolic process)|GO:0051923(sulfation)	chr2	108994420	109004270	+	ACTGTGTTTGCTCTTATTCACTCTACTAAAAAATTATTTTAAAAGGCTGGAGGCAAGGTG	NA	NA	NA	NA	NA
LNCA_21_P0000043	1.46607	A	1.40011	A	1.04678	0	mRNA	NM_001164435	Agilent_HUMAN_G3V2	gi|256574766|ref|NM_001164435.1|	KRTAP21-3	keratin associated protein 21-3	GO:0005882(intermediate filament)	chr21	32090842	32091095	-	GCTTCTAAGAAATGCCATTGAGCATTGTTTCTTATTTAGTTTCTCAAAGATCTGTTCTGC	NA	NA	NA	NA	NA
LNCA_23_P207666	8.02256	P	7.78585	P	1.1783	0	mRNA	NM_004505	Agilent_HUMAN_G3V2	ENST00000304328,ENST00000250066,ENST00000332776,ENST00000574788	USP6	ubiquitin specific peptidase 6 (Tre-2 oncogene)	GO:0003676(nucleic acid binding)|GO:0004197(cysteine-type endopeptidase activity)|GO:0004221(ubiquitin thiolesterase activity)|GO:0004843(ubiquitin-specific protease activity)|GO:0005097(Rab GTPase activator activity)|GO:0005515(protein binding)|GO:0005516(calmodulin binding)|GO:0005622(intracellular)|GO:0005737(cytoplasm)|GO:0005764(lysosome)|GO:0005886(plasma membrane)|GO:0006464(protein modifi…	chr17	5031686	5078324	+	TCCATTACCCTTTCTTCCTCATAGGTAGTAATTACCAATGTAACTAAGCATTTGTGTTCT	NA	NA	NA	NA	NA
LNCA_33_P3279475	7.65874	P	7.01148	P	1.56618	0	mRNA	NA	Agilent_HUMAN_G3V2	-	NA	NA	NA	chr8	48207039	48207098	+	TGTGAAGTGTTATGTACCAGGGAACTCATTAGAGACTCAGTGCCCAGGGTTTGTATTAGG	NA	NA	NA	NA	NA
LNCA_21_P0004737	1.50283	A	1.4109	A	1.06579	0	mRNA	NA	Agilent_HUMAN_G3V2	-	XLOC_005638	NA	NA	chr6	21522715	21522774	-	CTGCTTTCACCTTTCCATTTAAGCCGGCATGATCTGAATCTCTCATAAATTTTCAAGATA	NA	NA	NA	NA	NA
LNCA_23_P251132	1.51567	A	1.41454	A	1.07261	0	mRNA	NM_018968	Agilent_HUMAN_G3V2	ENST00000407292,ENST00000308624	SNTG2	"syntrophin, gamma 2"	GO:0003779(actin binding)|GO:0005737(cytoplasm)|GO:0005856(cytoskeleton)|GO:0007417(central nervous system development)|GO:0016013(syntrophin complex)|GO:0030165(PDZ domain binding)|GO:0042383(sarcolemma)	chr2	946553	1371384	+	GTCTTGCCAGAAAATACATGTACAGCAGCTAAAGGTTGTTTCTGTTGAGTGCTGAAAAAT	NA	NA	NA	NA	NA
LNCA_24_P687594	9.2547	P	8.94182	P	1.24218	0	mRNA	NA	Agilent_HUMAN_G3V2	ENST00000369308	LIX1L	Lix1 homolog (mouse)-like	GO:0003674(molecular_function)|GO:0005575(cellular_component)|GO:0008150(biological_process)	chr1	145500965	145501024	+	TATTATTGTCCCATGTACTTTCTAAACTGAGCTTGGAACATTTAGTATTCCTGCAATTGG	NA	NA	NA	NA	NA
LNCA_33_P3292769	3.22022	A	4.51092	P	0.408754	0	mRNA	NM_145912	Agilent_HUMAN_G3V2	gi|132626795|ref|NM_145912.5|	NFAM1	NFAT activating protein with ITAM motif 1	GO:0001819(positive regulation of cytokine production)|GO:0004888(transmembrane receptor activity)|GO:0005622(intracellular)|GO:0005886(plasma membrane)|GO:0006954(inflammatory response)|GO:0007165(signal transduction)|GO:0007166(cell surface receptor linked signaling pathway)|GO:0009986(cell surface)|GO:0016021(integral to membrane)|GO:0030183(B cell differentiation)|GO:0035556(intracellular sig…	chr22	42776413	42828401	-	CATATGTGGGTGACAGAAGCATATGTTACAGTGAAACATTAAAACTACAGCAAAGTGAAA	NA	NA	NA	NA	NA
LNCA_24_P253215	11.5575	P	11.4863	P	1.0506	0	mRNA	NM_006331	Agilent_HUMAN_G3V2	gi|296010913|ref|NM_006331.7|	EMG1	EMG1 nucleolar protein homolog (S. cerevisiae)	GO:0003723(RNA binding)|GO:0005634(nucleus)|GO:0005730(nucleolus)|GO:0005737(cytoplasm)|GO:0006364(rRNA processing)|GO:0008168(methyltransferase activity)|GO:0016740(transferase activity)|GO:0019843(rRNA binding)|GO:0042274(ribosomal small subunit biogenesis)|GO:0070037(rRNA (pseudouridine) methyltransferase activity)	chr12	7079943	7085165	+	AATCCAGTATCAGATCACTTTCCAGTTGGATGTATGAAAGTTGGCACTTCTTTTTCCATC	NA	NA	NA	NA	NA
LNCA_21_P0005394	6.11433	P	6.34275	P	0.853565	0	mRNA	NA	Agilent_HUMAN_G3V2	-	XLOC_006144	NA	NA	chr7	73669699	73669758	+	GCTGTTTTTCTACCCAATCTTTCCTCCCATAGCCCAAATTGTCATAATATTCAATAATGA	NA	NA	NA	NA	NA
LNCA_23_P361604	1.61658	A	1.43753	A	1.13214	0	mRNA	NM_001242671	Agilent_HUMAN_G3V2	gi|723428381|ref|NM_001302818.1|,gi|723266362|ref|NM_001242671.2|	LOC100128496	uncharacterized LOC100128496	NA	chr20	18790371	18810839	-	AAGGAGAAACCCCATCATTTTTGAGAGCTTTGGTGTCATTACATTTCAATAACAAAGGTC	NA	NA	NA	NA	NA
LNCA_23_P430181	9.18382	P	9.95838	P	0.584564	0	mRNA	NM_024784	Agilent_HUMAN_G3V2	gi|215983105|ref|NM_024784.3|	ZBTB3	zinc finger and BTB domain containing 3	"GO:0003677(DNA binding)|GO:0005622(intracellular)|GO:0005634(nucleus)|GO:0006355(regulation of transcription, DNA-dependent)|GO:0008270(zinc ion binding)|GO:0046872(metal ion binding)"	chr11	62518434	62521656	-	CAAGGGCACTGGGAATTTTCCTGAGGTGTAATCGCTTCTCACTGTATGTTCTGGAACATA	NA	NA	NA	NA	NA
LNCA_32_P58280	7.76324	P	7.3871	P	1.29787	0	mRNA	NM_019053	Agilent_HUMAN_G3V2	ENST00000260762,ENST00000443748,ENST00000371552,ENST00000371547	EXOC6	exocyst complex component 6	GO:0000145(exocyst)|GO:0005886(plasma membrane)|GO:0006904(vesicle docking involved in exocytosis)|GO:0015031(protein transport)	chr10	94608224	94819251	+	TCAGAGTCACTACACCGGAGCTCAACAGAAATAGACGATATGCTTAGAAAATCAACAAAT	NA	NA	NA	NA	NA
LNCA_33_P3333627	1.64883	A	2.50536	A	0.55228	0	mRNA	NM_030948	Agilent_HUMAN_G3V2	ENST00000415087,ENST00000434977,ENST00000379345,ENST00000457702,ENST00000406205,ENST00000332995,ENST00000379350	PHACTR1	phosphatase and actin regulator 1	GO:0003779(actin binding)|GO:0004864(protein phosphatase inhibitor activity)|GO:0005737(cytoplasm)|GO:0030054(cell junction)|GO:0045202(synapse)	chr6	12717036	13288075	+	TCCCAATGCCCAGGGATCCCTGCTCATATGAGGTGCTCCAACCGTCAGACATCATGGATG	NA	NA	NA	NA	NA
LNCA_23_P1145	9.96078	P	9.91335	P	1.03342	0	mRNA	NM_018109	Agilent_HUMAN_G3V2	gi|190194364|ref|NM_018109.3|	MTPAP	mitochondrial poly(A) polymerase	"GO:0000166(nucleotide binding)|GO:0000287(magnesium ion binding)|GO:0002134(UTP binding)|GO:0003723(RNA binding)|GO:0004652(polynucleotide adenylyltransferase activity)|GO:0005524(ATP binding)|GO:0005634(nucleus)|GO:0005730(nucleolus)|GO:0005737(cytoplasm)|GO:0005739(mitochondrion)|GO:0005794(Golgi apparatus)|GO:0005886(plasma membrane)|GO:0006351(transcription, DNA-dependent)|GO:0006378(mRNA po…	chr10	30598729	30638267	-	GCTGCTACATTGTGTAAAGAACTGGGCTTAGCCTATCAAATGGTCTGTGGACTTACTTGG	NA	NA	NA	NA	NA
LNCA_33_P3390656	2.33704	A	1.53495	A	1.74363	0	mRNA	NM_001009185	Agilent_HUMAN_G3V2	gi|327412328|ref|NM_001205251.1|,gi|327412326|ref|NM_001205250.1|,gi|327412322|ref|NM_001205248.1|,gi|327412320|ref|NM_001205247.1|,gi|327412319|ref|NM_001009185.2|,gi|327412318|ref|NM_015256.3|	ACSL6	acyl-CoA synthetase long-chain family member 6	GO:0000166(nucleotide binding)|GO:0004467(long-chain fatty acid-CoA ligase activity)|GO:0005524(ATP binding)|GO:0005739(mitochondrion)|GO:0005741(mitochondrial outer membrane)|GO:0005777(peroxisome)|GO:0005778(peroxisomal membrane)|GO:0005783(endoplasmic reticulum)|GO:0005789(endoplasmic reticulum membrane)|GO:0005792(microsome)|GO:0005886(plasma membrane)|GO:0006631(fatty acid metabolic process)…	chr5	131285666	131347355	-	ATGTGTGAGAGGACCAAATGTGTTCAAAGGCTACTTGAAAGATCCAGACAGGACGAAGGA	NA	NA	NA	NA	NA
LNCA_33_P3309556	8.23209	P	8.87238	P	0.641584	0	mRNA	NM_006504	Agilent_HUMAN_G3V2	gi|197304699|ref|NM_006504.4|,gi|197304696|ref|NM_130435.3|	PTPRE	"protein tyrosine phosphatase, receptor type, E"	GO:0004725(protein tyrosine phosphatase activity)|GO:0004872(receptor activity)|GO:0005001(transmembrane receptor protein tyrosine phosphatase activity)|GO:0005515(protein binding)|GO:0005634(nucleus)|GO:0005737(cytoplasm)|GO:0005886(plasma membrane)|GO:0006468(protein phosphorylation)|GO:0006470(protein dephosphorylation)|GO:0007185(transmembrane receptor protein tyrosine phosphatase signaling p…	chr10	129705324	129884164	+	GATGCAAGGATAAACCTTTACTTTGACTACCAGCCTGTGTTTTTGTCTTTAAATCTCTTA	NA	NA	NA	NA	NA
LNCA_33_P3711318	9.86028	P	9.89145	P	0.978628	0	mRNA	NA	Agilent_HUMAN_G3V2	-	LOC257152	uncharacterized LOC257152	NA	chr8	104255938	104255997	-	CCAATTAAACCTCTTTTCTTTATAAATTGCCCAGCCTCAGGTATTCTTTATAGCAGTACA	NA	NA	NA	NA	NA
LNCA_33_P3305915	8.06081	P	7.89832	P	1.11922	0	mRNA	NM_001172688	Agilent_HUMAN_G3V2	ENST00000406772,ENST00000337437,ENST00000325180,ENST00000381756,ENST00000343632	GGA1	"golgi-associated, gamma adaptin ear containing, ARF binding protein 1"	GO:0003674(molecular_function)|GO:0005515(protein binding)|GO:0005768(endosome)|GO:0005794(Golgi apparatus)|GO:0006886(intracellular protein transport)|GO:0010008(endosome membrane)|GO:0016020(membrane)|GO:0016192(vesicle-mediated transport)|GO:0030131(clathrin adaptor complex)|GO:0044431(Golgi apparatus part)	chr22	38005046	38029571	+	AAGCTCACCTTCACCATGGGTGACCAGACCTACAACGAGATGGGGGATGTGGACCAGTTC	NA	NA	NA	NA	NA
LNCA_33_P3256083	1.4114	A	2.1434	A	0.602068	0	mRNA	NA	Agilent_HUMAN_G3V2	-	NA	NA	NA	chr7	56752787	56752846	-	GGCAAAACATTTAACAAATTCTCACACCTTATTGCACCAGAAAGCATTTATGCTAGAGAA	NA	NA	NA	NA	NA
LNCA_33_P3301489	4.4356	P	4.75873	P	0.799333	0	mRNA	NA	Agilent_HUMAN_G3V2	-	NA	NA	NA	chr11	133653657	133653716	-	ATTAGCTGTGTAACTTGGAGGAGCGTACTTACTCTCCCTAAACTTCAGCCGCAAAATGGA	NA	NA	NA	NA	NA
LNCA_33_P3320277	6.91966	P	6.41431	P	1.41947	0	mRNA	NM_014874	Agilent_HUMAN_G3V2	ENST00000235329,ENST00000444836	MFN2	mitofusin 2	GO:0000166(nucleotide binding)|GO:0001825(blastocyst formation)|GO:0003924(GTPase activity)|GO:0005525(GTP binding)|GO:0005739(mitochondrion)|GO:0005741(mitochondrial outer membrane)|GO:0005829(cytosol)|GO:0006626(protein targeting to mitochondrion)|GO:0007006(mitochondrial membrane organization)|GO:0007050(cell cycle arrest)|GO:0007596(blood coagulation)|GO:0008053(mitochondrial fusion)|GO:00156…	chr1	12040237	12073572	+	TTGTGGAGCATGCCAGCGAGAAGCTGCAGCTTGTCATCAGCTACACTGGCTCCAACTGCA	NA	NA	NA	NA	NA
LNCA_24_P228302	9.6092	P	6.57372	P	8.19923	0	mRNA	NM_006890	Agilent_HUMAN_G3V2	gi|612407834|ref|NM_006890.4|,gi|612407772|ref|NM_001291485.1|	CEACAM7	carcinoembryonic antigen-related cell adhesion molecule 7	GO:0005886(plasma membrane)|GO:0016021(integral to membrane)|GO:0031225(anchored to membrane)	chr19	42177234	42192206	-	AATGCACGGTGGTCCCTGTTAGAGTTAGACCTCTAGACTCACCTGTTCTCACGCCCTGTT	NA	NA	NA	NA	NA
LNCA_23_P157600	9.81569	P	9.54209	P	1.20882	0	mRNA	NM_015214	Agilent_HUMAN_G3V2	ENST00000528613,ENST00000526144,ENST00000529845,ENST00000517385,ENST00000520272,ENST00000397166	DDHD2	DDHD domain containing 2	GO:0005737(cytoplasm)|GO:0005813(centrosome)|GO:0016042(lipid catabolic process)|GO:0016787(hydrolase activity)|GO:0046872(metal ion binding)	chr8	38089008	38120287	+	CCAAACCCAGGGTATCTTCCTTGATCAGCCTTTACAGTAAAAATGACCCATCTATGGCTG	NA	NA	NA	NA	NA
LNCA_21_P0006579	8.33015	P	8.35874	P	0.980377	0	mRNA	NA	Agilent_HUMAN_G3V2	-	XLOC_008151	NA	NA	chrX	46185857	46187012	-	TAAAACGGGAAAGATGCCTTCCGAAAGCACTTGGCCCTAAAGAGAAAACACTAGGAGGAT	NA	NA	NA	NA	NA
LNCA_23_P250251	1.42746	A	2.0704	A	0.640408	0	mRNA	NM_000605	Agilent_HUMAN_G3V2	gi|209413719|ref|NM_000605.3|	IFNA2	"interferon, alpha 2"	"GO:0005125(cytokine activity)|GO:0005132(interferon-alpha/beta receptor binding)|GO:0005515(protein binding)|GO:0005576(extracellular region)|GO:0005615(extracellular space)|GO:0006917(induction of apoptosis)|GO:0006954(inflammatory response)|GO:0007166(cell surface receptor linked signaling pathway)|GO:0007267(cell-cell signaling)|GO:0007596(blood coagulation)|GO:0009615(response to virus)|GO:0…	chr9	21384253	21385396	-	AGCCTAAGGTTTAGGCTCACCCATTTCAACCAGTCTAGCAGCATCTGCAACATCTACAAT	NA	NA	NA	NA	NA
LNCA_24_P413437	13.7306	P	13.7657	P	0.97599	0	mRNA	NM_007363	Agilent_HUMAN_G3V2	ENST00000373841,ENST00000373856,ENST00000276079,ENST00000535149	NONO	"non-POU domain containing, octamer-binding"	"GO:0000166(nucleotide binding)|GO:0003677(DNA binding)|GO:0003723(RNA binding)|GO:0005515(protein binding)|GO:0005634(nucleus)|GO:0006281(DNA repair)|GO:0006310(DNA recombination)|GO:0006355(regulation of transcription, DNA-dependent)|GO:0006397(mRNA processing)|GO:0008380(RNA splicing)|GO:0016363(nuclear matrix)|GO:0042382(paraspeckles)|GO:0042802(identical protein binding)"	chrX	70503041	70521018	+	GCTACAATGGAAGGAATTGGGGCAATTGGTGGAACTCCTCCTGCATTCAACCGTGCAGCT	NA	NA	NA	NA	NA
LNCA_33_P3263538	15.1193	P	11.8502	P	9.64039	0	mRNA	NA	Agilent_HUMAN_G3V2	-	NEAT1	nuclear paraspeckle assembly transcript 1 (non-protein coding)	NA	chr11	65206777	65206836	+	CAAATATTTTCTCCCATTCTGTGGGTTGTGTTTTCACTTTATCGATAATGTCCTTAGACA	NA	NA	NA	NA	NA
LNCA_21_P0013817	10.5117	P	10.7788	P	0.830994	0	mRNA	NM_033114	Agilent_HUMAN_G3V2	gi|51243064|ref|NM_033114.3|	ZCRB1	zinc finger CCHC-type and RNA binding motif 1	GO:0000166(nucleotide binding)|GO:0003723(RNA binding)|GO:0005634(nucleus)|GO:0005654(nucleoplasm)|GO:0005689(U12-type spliceosomal complex)|GO:0006397(mRNA processing)|GO:0008270(zinc ion binding)|GO:0008380(RNA splicing)|GO:0046872(metal ion binding)	chr12	42705887	42719932	-	GAAATTGAGGAAGTAGTAGAAAGTGAAGATGAAGGGGAGAATCCTGCTCTTGACAGCCTC	NA	NA	NA	NA	NA
LNCA_33_P3260125	1.4984	A	1.40988	A	1.06328	0	mRNA	NM_001013693	Agilent_HUMAN_G3V2	ENST00000344642	LDLRAD2	low density lipoprotein receptor class A domain containing 2	GO:0004872(receptor activity)|GO:0016020(membrane)|GO:0016021(integral to membrane)	chr1	22138757	22151714	+	GTGGTAGCTACTGAGATCACCAGATCTTGTTATTTGATGTGTTAATAAAGAAGCACATAT	NA	NA	NA	NA	NA
LNCA_23_P352950	7.17019	P	7.17899	P	0.993916	0	mRNA	NM_052926	Agilent_HUMAN_G3V2	gi|296531421|ref|NM_001184924.1|,gi|156766065|ref|NM_001103151.1|,gi|156766063|ref|NM_001103150.1|,gi|156766062|ref|NM_052926.2|	PNMA5	paraneoplastic antigen like 5	GO:0006915(apoptosis)	chrX	152157367	152160761	-	GCTCCCCAGGAAGCTTTGTGCTTTGGCGTTCCACCCCTGCTGTTACTCGTGACTCAGTTT	NA	NA	NA	NA	NA
LNCA_33_P3419621	7.62925	P	7.63024	P	0.99931	0	mRNA	NA	Agilent_HUMAN_G3V2	-	LOC100289580	uncharacterized LOC100289580	NA	chr16	88807748	88807807	+	CTTCCTCCTCTCTTTAACACCAACTTACAACCAAAACGTCTACATCTGTTTTAAAAAGAT	NA	NA	NA	NA	NA
LNCA_21_P0002820	2.47659	A	2.87333	A	0.759571	0	mRNA	NA	Agilent_HUMAN_G3V2	-	XLOC_002965	NA	NA	chr3	187522709	187522768	+	GTTTGATTACATTTGGATGGAACGCCTGCATCAACTCCAGTTGTCCCTGAATTGGAACTG	NA	NA	NA	NA	NA
LNCA_23_P113656	5.75999	P	5.62958	P	1.09461	0	mRNA	NM_006087	Agilent_HUMAN_G3V2	gi|574584819|ref|NM_001289131.1|,gi|574584817|ref|NM_001289130.1|,gi|574584815|ref|NM_001289129.1|,gi|574584814|ref|NM_006087.3|,gi|574584810|ref|NM_001289127.1|,gi|574584802|ref|NM_001289123.1|	TUBB4A	"tubulin, beta 4A class IVa"	GO:0000086(G2/M transition of mitotic cell cycle)|GO:0000166(nucleotide binding)|GO:0000278(mitotic cell cycle)|GO:0003924(GTPase activity)|GO:0005198(structural molecule activity)|GO:0005515(protein binding)|GO:0005525(GTP binding)|GO:0005737(cytoplasm)|GO:0005829(cytosol)|GO:0005856(cytoskeleton)|GO:0005874(microtubule)|GO:0005929(cilium)|GO:0006457(protein folding)|GO:0007018(microtubule-based…	chr19	6494329	6502595	-	AACTTCTCTTTGATCTCTGAATCCCCTCTGACTCCAACTTCTCTTTCACCCTCTATGAGT	NA	NA	NA	NA	NA
LNCA_33_P3755633	8.86888	P	8.88846	P	0.986519	0	mRNA	NA	Agilent_HUMAN_G3V2	-	SNORD124	"small nucleolar RNA, C/D box 124"	NA	chr17	38183410	38183469	-	ATGTTCACATTGACCACTAGGTGGCAGCATTGCCCCCGTCTGGCTCCCTTAGACCAGTTC	NA	NA	NA	NA	NA
LNCA_23_P134601	1.61145	A	1.43677	A	1.12872	0	mRNA	NM_057168	Agilent_HUMAN_G3V2	ENST00000222462	WNT16	"wingless-type MMTV integration site family, member 16"	GO:0003408(optic cup formation involved in camera-type eye development)|GO:0005102(receptor binding)|GO:0005109(frizzled binding)|GO:0005576(extracellular region)|GO:0005578(proteinaceous extracellular matrix)|GO:0005615(extracellular space)|GO:0005737(cytoplasm)|GO:0005886(plasma membrane)|GO:0007275(multicellular organismal development)|GO:0007409(axonogenesis)|GO:0009798(axis specification)|GO…	chr7	120969089	120981158	+	AATTGAATTCTCTTTTCACATTAGTTATGCTTAACTCATAAGGTTATTATAATAAATTAT	NA	NA	NA	NA	NA
LNCA_33_P3841621	5.97071	P	6.14069	P	0.888855	0	mRNA	NM_001080467	Agilent_HUMAN_G3V2	gi|239915992|ref|NM_001080467.2|	MYO5B	myosin VB	GO:0000166(nucleotide binding)|GO:0003774(motor activity)|GO:0003779(actin binding)|GO:0005515(protein binding)|GO:0005516(calmodulin binding)|GO:0005524(ATP binding)|GO:0015031(protein transport)|GO:0016192(vesicle-mediated transport)|GO:0016459(myosin complex)|GO:0017137(Rab GTPase binding)|GO:0019717(synaptosome)|GO:0032880(regulation of protein localization)|GO:0035255(ionotropic glutamate re…	chr18	47349155	47721451	-	GGGATCAATCAGAAATGAAACTAAGCTACTTTCTAAAGTGACACTGTATCAGAATAATCC	NA	NA	NA	NA	NA
LNCA_33_P3394183	8.65677	P	9.36315	P	0.612854	0	mRNA	NM_207395	Agilent_HUMAN_G3V2	ENST00000391696,ENST00000336614	ZNF324B	zinc finger protein 324B	"GO:0003677(DNA binding)|GO:0005622(intracellular)|GO:0005634(nucleus)|GO:0006355(regulation of transcription, DNA-dependent)|GO:0008270(zinc ion binding)|GO:0046872(metal ion binding)"	chr19	58962970	58969199	+	CCCATCCTTACCTGAGACCTCACCTCCAAGAAATTAATGGTCTTTTCAATGGAGAAAAAA	NA	NA	NA	NA	NA
LNCA_33_P3414487	12.9007	P	12.533	P	1.29028	0	mRNA	NM_001202560	Agilent_HUMAN_G3V2	ENST00000453316,ENST00000442099,ENST00000423497,ENST00000265758	WBSCR22	Williams Beuren syndrome chromosome region 22	GO:0005575(cellular_component)|GO:0005634(nucleus)|GO:0008150(biological_process)|GO:0008152(metabolic process)|GO:0008168(methyltransferase activity)|GO:0016740(transferase activity)|GO:0032259(methylation)	chr7	73097897	73112551	+	CACTTGCCTCTGCACTTTTCTATATTGTTCAGCTGACAAAGTAGTATTTTAGAAAAGTTC	NA	NA	NA	NA	NA
LNCA_33_P3336223	10.1837	P	10.6054	P	0.746552	0	mRNA	NA	Agilent_HUMAN_G3V2	ENST00000398067,ENST00000601421,ENST00000418871,ENST00000429604,ENST00000599056,ENST00000339464,ENST00000478244,ENST00000332592,ENST00000263026,ENST00000294485,ENST00000319863,ENST00000377073,ENST00000305817,ENST00000367139,ENST00000231188,ENST00000587986,ENST00000379565,ENST00000308287,ENST00000381360,ENST00000381362,ENST00000341642,ENST00000302555,ENST00000533791,ENST00000534689,ENST00000542635…	NA	NA	NA	chr11	107650404	107650463	+	TTCAGGTGATCCACCTGCCTCAGTCTCCGAAAATGCTGGGATTACAGGTGTGAGCCACCG	NA	NA	NA	NA	NA
LNCA_21_P0006635	2.70935	A	2.38477	A	1.2523	0	mRNA	NA	Agilent_HUMAN_G3V2	-	XLOC_008343	NA	NA	chr10	3027106	3027165	+	TTGAAATGAATGTTCAGGGTGACCCTGGCTCAAGAAATTGCAAACCGTGGCCACTAAAAG	NA	NA	NA	NA	NA
LNCA_21_P0008594	5.08804	P	4.96858	P	1.08632	0	mRNA	NA	Agilent_HUMAN_G3V2	-	XLOC_011181	NA	NA	chr15	24752510	24752568	+	TCTTCTCAACCTGGTCAATCATGTGAACTTAGAAGATGATTCCTCCCCAGCTGATCCTCA	NA	NA	NA	NA	NA
LNCA_33_P3321919	2.74862	A	3.44788	P	0.615885	0	mRNA	NM_001024601	Agilent_HUMAN_G3V2	gi|67003580|ref|NM_001024601.2|	C1orf227	chromosome 1 open reading frame 227	NA	chr1	213003484	213020991	-	CAGAACCATTGAAATAATGAAAAAACATGGAGTAAGCAAACAACATCTCCTGGAGGAGAT	NA	NA	NA	NA	NA
LNCA_23_P1170	7.45429	P	7.27475	P	1.13253	0	mRNA	NM_174890	Agilent_HUMAN_G3V2	gi|544710467|ref|NM_001282905.1|,gi|544710157|ref|NM_174890.3|,gi|544710057|ref|NM_001128324.2|,gi|544709720|ref|NM_001282906.1|	ZFAND4	"zinc finger, AN1-type domain 4"	GO:0008270(zinc ion binding)|GO:0046872(metal ion binding)	chr10	46110948	46168180	-	GTGGAAACAACTTCTGTGCATCTCATCGTTATGCAGAAACTCATGGCTGTACCTATGATT	NA	NA	NA	NA	NA
LNCA_33_P3260445	7.95673	P	7.29119	P	1.58616	0	mRNA	NA	Agilent_HUMAN_G3V2	-	DYNLT1	"dynein, light chain, Tctex-type 1"	GO:0000132(establishment of mitotic spindle orientation)|GO:0003774(motor activity)|GO:0005515(protein binding)|GO:0005737(cytoplasm)|GO:0005794(Golgi apparatus)|GO:0005819(spindle)|GO:0005856(cytoskeleton)|GO:0005868(cytoplasmic dynein complex)|GO:0005874(microtubule)|GO:0006810(transport)|GO:0007049(cell cycle)|GO:0007067(mitosis)|GO:0007399(nervous system development)|GO:0008277(regulation of …	chr6	159058253	159058312	-	GTTTGCTAAAAGTGGACAGAATGACATTTGTGTTACCCAGTAGACTTCTCTAACAAAAAT	NA	NA	NA	NA	NA
LNCA_23_P502081	1.4127	A	1.37966	A	1.02317	0	mRNA	NM_138702	Agilent_HUMAN_G3V2	ENST00000409007,ENST00000544766,ENST00000443323,ENST00000536088,ENST00000298296	MAGEC3	"melanoma antigen family C, 3"	NA	chrX	140926101	140985618	+	GCCCATTCAGAGGCCAGCAAGAGAAGTCTTAGAGTTTTTATCCAAGCTATCCAGTATCAT	NA	NA	NA	NA	NA
LNCA_33_P3262515	14.6895	P	13.7629	P	1.90084	0	mRNA	NM_007368	Agilent_HUMAN_G3V2	gi|38201691|ref|NM_007368.2|	RASA3	RAS p21 protein activator 3	GO:0005096(GTPase activator activity)|GO:0005099(Ras GTPase activator activity)|GO:0005737(cytoplasm)|GO:0005886(plasma membrane)|GO:0007165(signal transduction)|GO:0015278(calcium-release channel activity)|GO:0031235(intrinsic to internal side of plasma membrane)|GO:0032320(positive regulation of Ras GTPase activity)|GO:0035556(intracellular signal transduction)|GO:0043547(positive regulation of…	chr13	114747193	114898095	-	GTTGGGGCTGCACTGAGCTGCAATTTTTAACATGGATTTATAACTTAATGTTTCTGTTTA	NA	NA	NA	NA	NA
LNCA_33_P3420053	1.41874	A	1.38334	A	1.02484	0	mRNA	NM_001136038	Agilent_HUMAN_G3V2	gi|363543328|ref|NM_018355.3|,gi|256221816|ref|NM_001164309.1|,gi|256221788|ref|NM_001136038.2|	ZNF415	zinc finger protein 415	"GO:0003677(DNA binding)|GO:0005622(intracellular)|GO:0005634(nucleus)|GO:0005730(nucleolus)|GO:0005737(cytoplasm)|GO:0006355(regulation of transcription, DNA-dependent)|GO:0008270(zinc ion binding)|GO:0015630(microtubule cytoskeleton)|GO:0046872(metal ion binding)"	chr19	53611131	53636171	-	AGAGAAATCATATACACCTAACTGTGTGGCAGAGGCTTCATTTAGGTCTCACAACTCACT	NA	NA	NA	NA	NA
LNCA_24_P305784	6.11526	P	4.49567	P	3.07288	0	mRNA	NM_145664	Agilent_HUMAN_G3V2	ENST00000370530,ENST00000449283	SPANXB2	"SPANX family, member B2"	GO:0003674(molecular_function)|GO:0005634(nucleus)|GO:0005737(cytoplasm)|GO:0007286(spermatid development)	chrX	140097760	140097819	+	AACCCCGACCAAATGGAGGAGGAGGAATTCATAGAAATAACGACTGAAAGACCTAAAAAG	NA	NA	NA	NA	NA
LNCA_21_P0006636	1.43028	A	1.38833	A	1.02951	0	mRNA	NA	Agilent_HUMAN_G3V2	-	XLOC_008344	NA	NA	chr10	3055111	3055170	+	GCTGAACTACCTTCCAACCTTATGTTCCTACTGATGTTTACCAGGTTATTCAATAAATAT	NA	NA	NA	NA	NA
LNCA_32_P430695	5.14848	P	3.99919	P	2.21804	0	mRNA	NM_178339	Agilent_HUMAN_G3V2	ENST00000425564,ENST00000426078,ENST00000452017,ENST00000328376,ENST00000425932	C3orf35	chromosome 3 open reading frame 35	GO:0016020(membrane)|GO:0016021(integral to membrane)	chr3	37440967	37476988	+	AGGCCCAGAATTTGAAAATGTGATAAAGAGGTTATTGTGCGCCCGAACTTTTCACACAAG	NA	NA	NA	NA	NA
LNCA_23_P107283	10.2104	P	7.88396	P	5.01575	0	mRNA	NM_002145	Agilent_HUMAN_G3V2	gi|84570138|ref|NM_002145.3|	HOXB2	homeobox B2	GO:0002011(morphogenesis of an epithelial sheet)|GO:0003700(sequence-specific DNA binding transcription factor activity)|GO:0005634(nucleus)|GO:0007275(multicellular organismal development)|GO:0008015(blood circulation)|GO:0009952(anterior/posterior pattern formation)|GO:0009953(dorsal/ventral pattern formation)|GO:0021569(rhombomere 3 development)|GO:0021570(rhombomere 4 development)|GO:0021612(…	chr17	46620018	46622393	-	ATTAAACTCTAGGGGGACTTTCTTAAAAATAACTAGAGGGACCTATTTTCCTCTTTTTTA	NA	NA	NA	NA	NA
LNCA_24_P350228	8.84263	P	8.91358	P	0.95201	0	mRNA	NM_021945	Agilent_HUMAN_G3V2	gi|557129032|ref|NM_001286456.1|,gi|557129030|ref|NM_021945.6|,gi|557129024|ref|NM_001286455.1|,gi|170650642|ref|NM_015482.1|	SLC22A23	"solute carrier family 22, member 23"	GO:0006811(ion transport)|GO:0016020(membrane)|GO:0016021(integral to membrane)|GO:0022857(transmembrane transporter activity)	chr6	3269207	3445247	-	AATCATTCTCACCTTGTATGCTTTACGAATAGAGCTGTGCCCCCCTGGAAAACGGTTCAT	NA	NA	NA	NA	NA
LNCA_33_P3397785	5.66795	P	5.7734	P	0.929511	0	mRNA	NM_001136504	Agilent_HUMAN_G3V2	gi|211059428|ref|NM_001136504.1|,gi|211059427|ref|NM_177402.4|	SYT2	synaptotagmin II	GO:0005215(transporter activity)|GO:0005509(calcium ion binding)|GO:0005515(protein binding)|GO:0005544(calcium-dependent phospholipid binding)|GO:0005886(plasma membrane)|GO:0007269(neurotransmitter secretion)|GO:0016021(integral to membrane)|GO:0030054(cell junction)|GO:0030666(endocytic vesicle membrane)|GO:0030672(synaptic vesicle membrane)|GO:0031410(cytoplasmic vesicle)|GO:0042584(chromaffi…	chr1	202559724	202612581	-	TTCAAGAGGAACCAAGAGCCTATTGTGGCTCCTGCCACCACCACCGTCACGATGCCCATT	NA	NA	NA	NA	NA
LNCA_23_P96590	6.33681	P	6.96488	P	0.647043	0	mRNA	NM_014710	Agilent_HUMAN_G3V2	ENST00000537097,ENST00000444152,ENST00000415986,ENST00000361600	GPRASP1	G protein-coupled receptor associated sorting protein 1	GO:0005515(protein binding)|GO:0005737(cytoplasm)	chrX	101906293	101914010	+	GAGCTGAAAACACATTTGTTGATATTTGTCTTGTCCACATTGTGATGTTCAGTATTTGAG	NA	NA	NA	NA	NA
LNCA_24_P942600	5.63258	P	5.80036	P	0.89021	0	mRNA	NA	Agilent_HUMAN_G3V2	ENST00000375419,ENST00000411624,ENST00000432730	WNK2	WNK lysine deficient protein kinase 2	GO:0000166(nucleotide binding)|GO:0004674(protein serine/threonine kinase activity)|GO:0005524(ATP binding)|GO:0005737(cytoplasm)|GO:0005886(plasma membrane)|GO:0006468(protein phosphorylation)|GO:0007243(intracellular protein kinase cascade)|GO:0008285(negative regulation of cell proliferation)|GO:0046777(protein autophosphorylation)|GO:0070373(negative regulation of ERK1 and ERK2 cascade)|GO:20…	chr9	96080578	96080637	+	AATGCCTTTTACAAACATTGAATTAGCTACCTTAAGTATTGAAGAGCTTCCATTGCTAGG	NA	NA	NA	NA	NA
LNCA_33_P3315320	7.1097	P	7.11022	P	0.99964	0	mRNA	NM_173478	Agilent_HUMAN_G3V2	ENST00000588276,ENST00000438274,ENST00000590764,ENST00000590099,ENST00000361523,ENST00000588408	CNTD1	cyclin N-terminal domain containing 1	NA	chr17	40950853	40963605	+	GGCATGTTGTAGCTCTGGAAAGTATCTGTCACATGATATTTTAAAATAAAGTGGCTTTTG	NA	NA	NA	NA	NA
LNCA_23_P22647	1.49929	A	2.43017	A	0.524539	0	mRNA	NM_015686	Agilent_HUMAN_G3V2	ENST00000252338	FAM155B	"family with sequence similarity 155, member B"	GO:0016020(membrane)|GO:0016021(integral to membrane)	chrX	68725077	68752351	+	TGCCTCTGTGTTTCGGTGAGAGTCTCTGTATATGTACTGCTTTCTGTTTTGTTGCATTGT	NA	NA	NA	NA	NA
LNCA_33_P3223909	1.50159	A	1.41114	A	1.0647	0	mRNA	NM_001099289	Agilent_HUMAN_G3V2	ENST00000444352,ENST00000309415	SH3RF3	SH3 domain containing ring finger 3	GO:0008270(zinc ion binding)|GO:0046872(metal ion binding)	chr2	109745996	110262213	+	AGCTGAAGGAAGGCGACATCGTCTTTGTGCACAAGAAGCGTGAGGACGGCTGGTACAAGG	NA	NA	NA	NA	NA
LNCA_21_P0013088	10.4134	P	10.5422	P	0.914603	0	mRNA	NM_004595	Agilent_HUMAN_G3V2	ENST00000457085,ENST00000415881,ENST00000379404,ENST00000404933	SMS	spermine synthase	GO:0004766(spermidine synthase activity)|GO:0005829(cytosol)|GO:0006555(methionine metabolic process)|GO:0006595(polyamine metabolic process)|GO:0006597(spermine biosynthetic process)|GO:0016740(transferase activity)|GO:0016768(spermine synthase activity)|GO:0034641(cellular nitrogen compound metabolic process)	chrX	21958690	22012955	+	ATATTCTCATCGTTAGTGGGGATGTTAATTTGGCAGAGAGTGATTTGGCATATACCCGGG	NA	NA	NA	NA	NA
LNCA_23_P30972	9.35484	P	9.30336	P	1.03633	0	mRNA	NM_022091	Agilent_HUMAN_G3V2	gi|546232110|ref|NM_001284271.1|,gi|546232100|ref|NM_022091.4|,gi|546232095|ref|NM_006828.3|	ASCC3	activating signal cointegrator 1 complex subunit 3	"GO:0000166(nucleotide binding)|GO:0003676(nucleic acid binding)|GO:0004386(helicase activity)|GO:0005524(ATP binding)|GO:0005622(intracellular)|GO:0005737(cytoplasm)|GO:0006355(regulation of transcription, DNA-dependent)|GO:0008026(ATP-dependent helicase activity)|GO:0016787(hydrolase activity)"	chr6	101304178	101329248	-	GAATAATAGATGGCTTTACCTCGTCTCACAGGAGCCTTGCGTTCCTTTTCAAATGTCACC	NA	NA	NA	NA	NA
LNCA_23_P310560	8.76585	P	8.72039	P	1.03201	0	mRNA	NM_152395	Agilent_HUMAN_G3V2	ENST00000521288,ENST00000359850,ENST00000537561	NUDT16	nudix (nucleoside diphosphate linked moiety X)-type motif 16	GO:0003723(RNA binding)|GO:0005634(nucleus)|GO:0005654(nucleoplasm)|GO:0005730(nucleolus)|GO:0016787(hydrolase activity)|GO:0046872(metal ion binding)	chr3	131100608	131107674	+	TCTCAGCGCCTGCCTACTGGGCAGCTCATCTGTCCACTTATTCGTATTAAATTTGCTTTT	NA	NA	NA	NA	NA
LNCA_33_P3330384	6.85832	P	6.12171	P	1.66626	0	mRNA	NM_016526	Agilent_HUMAN_G3V2	gi|149192846|ref|NM_016526.4|	BET1L	blocked early in transport 1 homolog (S. cerevisiae)-like	"GO:0000139(Golgi membrane)|GO:0005484(SNAP receptor activity)|GO:0005634(nucleus)|GO:0005768(endosome)|GO:0005794(Golgi apparatus)|GO:0015031(protein transport)|GO:0016020(membrane)|GO:0016021(integral to membrane)|GO:0030173(integral to Golgi membrane)|GO:0031201(SNARE complex)|GO:0042147(retrograde transport, endosome to Golgi)"	chr11	202923	207422	-	GGTGCGGGTGGGTGGTCAAATCACCACTTCTGTGTGATCTTGCTGGGATTCCTCCCTTAG	NA	NA	NA	NA	NA
LNCA_33_P3218554	4.48276	P	3.43246	P	2.07097	0	mRNA	NA	Agilent_HUMAN_G3V2	-	NA	NA	NA	chr10	71025098	71025157	-	GAAGTTCCATCAACTTTAAAAAATAAAGTGTGAATGCCTCTGGTGTTCAGCATGTTCATA	NA	NA	NA	NA	NA
LNCA_23_P96688	7.34227	P	7.10449	P	1.17918	0	mRNA	NM_016028	Agilent_HUMAN_G3V2	gi|665505999|ref|NM_001300909.1|,gi|665505995|ref|NM_001300907.1|,gi|665505994|ref|NM_017635.4|,gi|50659083|ref|NM_016028.4|	SUV420H1	suppressor of variegation 4-20 homolog 1 (Drosophila)	"GO:0000780(condensed nuclear chromosome, centromeric region)|GO:0005634(nucleus)|GO:0005694(chromosome)|GO:0006355(regulation of transcription, DNA-dependent)|GO:0008168(methyltransferase activity)|GO:0016568(chromatin modification)|GO:0016740(transferase activity)|GO:0018024(histone-lysine N-methyltransferase activity)|GO:0034968(histone lysine methylation)|GO:0042799(histone methyltransferase …	chr11	67933185	67980784	-	AGTTGCAACAAAAGAGTGGAAACGAAATGACAAAATAGAATTACTGGTGGGTTGTATTGC	NA	NA	NA	NA	NA
LNCA_32_P120791	1.59564	A	5.6682	P	0.0594341	0	mRNA	NA	Agilent_HUMAN_G3V2	-	LOC727916	uncharacterized LOC727916	NA	chr6	64281428	64281487	-	GCACTGATGTAATTCTTTGCGTCAAAGCTAAAGCTCTTCTTTATGTTCGTTTTCAGTCCT	NA	NA	NA	NA	NA
LNCA_23_P45871	2.14436	A	1.44054	A	1.62881	0	mRNA	NM_006820	Agilent_HUMAN_G3V2	ENST00000342282,ENST00000370751	IFI44L	interferon-induced protein 44-like	GO:0005737(cytoplasm)|GO:0009615(response to virus)	chr1	79086087	79111830	+	TTGTTCGTTTTGCCTTCTGTCCTTGGAACAGTCATATCTCAAGTTCAAAGGCCAAAACCT	NA	NA	NA	NA	NA
LNCA_23_P130056	1.62246	A	1.43971	A	1.13505	0	mRNA	NM_020426	Agilent_HUMAN_G3V2	gi|740087011|ref|NM_001199951.2|,gi|317008575|ref|NM_020426.2|	LYZL6	lysozyme-like 6	"GO:0003796(lysozyme activity)|GO:0005576(extracellular region)|GO:0008152(metabolic process)|GO:0016798(hydrolase activity, acting on glycosyl bonds)|GO:0016998(cell wall macromolecule catabolic process)"	chr17	34261522	34266560	-	AGTTACTCGGAAAACCTTTGCCACGTAGACTGTCAAGATCTGCTGAATCCCAACCTTCTT	NA	NA	NA	NA	NA
LNCA_23_P118690	11.2938	P	11.7935	P	0.707253	0	mRNA	NM_001032293	Agilent_HUMAN_G3V2	ENST00000341711,ENST00000394673,ENST00000321233,ENST00000394670	ZNF207	zinc finger protein 207	"GO:0003677(DNA binding)|GO:0003700(sequence-specific DNA binding transcription factor activity)|GO:0005622(intracellular)|GO:0005634(nucleus)|GO:0005730(nucleolus)|GO:0006355(regulation of transcription, DNA-dependent)|GO:0008270(zinc ion binding)|GO:0046872(metal ion binding)"	chr17	30677156	30697468	+	AGCAGGAACTTTTCCTGAAGTTGCAATTTATACTGTATGGCTTCTTTTTCATGTTTCATC	NA	NA	NA	NA	NA
LNCA_33_P3619171	10.9301	P	9.78791	P	2.2071	0	mRNA	NM_021127	Agilent_HUMAN_G3V2	ENST00000269518,ENST00000316660	PMAIP1	phorbol-12-myristate-13-acetate-induced protein 1	"GO:0001844(protein insertion into mitochondrial membrane involved in induction of apoptosis)|GO:0005515(protein binding)|GO:0005634(nucleus)|GO:0005739(mitochondrion)|GO:0005741(mitochondrial outer membrane)|GO:0005829(cytosol)|GO:0006915(apoptosis)|GO:0006917(induction of apoptosis)|GO:0006919(activation of caspase activity)|GO:0006921(cellular component disassembly involved in apoptosis)|GO:00…	chr18	57567191	57571538	+	GGGGCCAGTAAATCAGTAGACTGAACATTCAATATAATAAAAGAACATGGGGATTTTGTA	NA	NA	NA	NA	NA
LNCA_23_P306941	1.44138	A	1.37839	A	1.04463	0	mRNA	NM_153615	Agilent_HUMAN_G3V2	ENST00000452208,ENST00000290691,ENST00000401461	RGL4	ral guanine nucleotide dissociation stimulator-like 4	GO:0005085(guanyl-nucleotide exchange factor activity)|GO:0005622(intracellular)|GO:0007264(small GTPase mediated signal transduction)|GO:0016023(cytoplasmic membrane-bounded vesicle)	chr22	24033047	24041363	+	CCATGGGACTTTTGTGAGTCAGGCGGGAGACCATTTTATGTTTATTTTCTTTAGTGTATA	NA	NA	NA	NA	NA
LNCA_33_P3216890	4.65231	P	4.83319	P	0.882163	0	mRNA	NM_018440	Agilent_HUMAN_G3V2	gi|63054863|ref|NM_018440.3|	PAG1	phosphoprotein associated with glycosphingolipid microdomains 1	GO:0005070(SH3/SH2 adaptor activity)|GO:0005515(protein binding)|GO:0005622(intracellular)|GO:0005886(plasma membrane)|GO:0007165(signal transduction)|GO:0007173(epidermal growth factor receptor signaling pathway)|GO:0016021(integral to membrane)|GO:0035556(intracellular signal transduction)|GO:0042169(SH2 domain binding)|GO:0045121(membrane raft)|GO:0050852(T cell receptor signaling pathway)|GO:…	chr8	81880045	82024303	-	CCATAGTTACCAGGAAAGAAAAAGGAAGCTGAGTGTTGTGAAGGGGAAGAAATCCTTTTT	NA	NA	NA	NA	NA
LNCA_33_P3336248	1.43361	A	1.73535	A	0.81127	0	mRNA	NA	Agilent_HUMAN_G3V2	-	NA	NA	NA	chr6	72084544	72084603	-	TTCATGGAAACATTGAGTTAAAAGCTACAAATAAAAAATATAAATTTTATTTCTCAGAGT	NA	NA	NA	NA	NA
LNCA_33_P3375710	6.09968	P	6.29488	P	0.873447	0	mRNA	NA	Agilent_HUMAN_G3V2	-	NA	NA	NA	chr1	7430240	7430299	+	CATGTCCTCACCTCTTGCTACAGCAGCAACTTTATTTGATTTGATGTATATGAAGAAATA	NA	NA	NA	NA	NA
LNCA_24_P181672	9.33577	P	8.56188	P	1.70988	0	mRNA	NM_001009905	Agilent_HUMAN_G3V2	gi|57770467|ref|NM_001009905.1|	B3GNTL1	"UDP-GlcNAc:betaGal beta-1,3-N-acetylglucosaminyltransferase-like 1"	"GO:0016757(transferase activity, transferring glycosyl groups)"	chr17	80901666	81009686	-	AAGATCAGGAAAGGCTTCTATTGCCACGAGGACTCTCAGGAAAGACCCAAGCCCCGAATC	NA	NA	NA	NA	NA
LNCA_19_P00810523	12.2447	P	11.931	P	1.24285	0	mRNA	NM_174889	Agilent_HUMAN_G3V2	ENST00000502658,ENST00000511107,ENST00000296597	NDUFAF2	NA	GO:0005739(mitochondrion)|GO:0008137(NADH dehydrogenase (ubiquinone) activity)|GO:0009055(electron carrier activity)|GO:0016020(membrane)	chr5	60240955	60448864	+	TTATGAAAAAGAAAAACTCCTTAGTAAAGAGACCAGTGAGGAACTCCTGCCTCCACCAGT	NA	NA	NA	NA	NA
LNCA_33_P3404970	1.41481	A	1.37525	A	1.0278	0	mRNA	NM_181744	Agilent_HUMAN_G3V2	ENST00000393699,ENST00000371211,ENST00000489301	OPN5	opsin 5	GO:0004871(signal transducer activity)|GO:0004872(receptor activity)|GO:0004930(G-protein coupled receptor activity)|GO:0007601(visual perception)|GO:0007602(phototransduction)|GO:0009881(photoreceptor activity)|GO:0016020(membrane)|GO:0016021(integral to membrane)|GO:0018298(protein-chromophore linkage)|GO:0050896(response to stimulus)	chr6	47749774	47794116	+	CCTACTTGCAAAATCTGCAGCGATGTACAATCCCATCATTTACCAAGTTATTGATTACAA	NA	NA	NA	NA	NA
LNCA_24_P268676	13.0011	P	10.6133	P	5.23377	0	mRNA	NM_003670	Agilent_HUMAN_G3V2	ENST00000256495	BHLHE40	"basic helix-loop-helix family, member e40"	"GO:0000122(negative regulation of transcription from RNA polymerase II promoter)|GO:0001078(RNA polymerase II core promoter proximal region sequence-specific DNA binding transcription factor activity involved in negative regulation of transcription)|GO:0003677(DNA binding)|GO:0003700(sequence-specific DNA binding transcription factor activity)|GO:0003705(sequence-specific enhancer binding RNA po…	chr3	5021096	5026865	+	AACAGAACTAGACTCAGTTTTCAATTCCATCCTAAAACTCCTTTTAACCAAGCTTAGCTT	NA	NA	NA	NA	NA
LNCA_33_P3390202	6.68816	P	6.71053	P	0.984613	0	mRNA	NM_080608	Agilent_HUMAN_G3V2	gi|40807487|ref|NM_080608.3|	C20orf165	chromosome 20 open reading frame 165	GO:0016020(membrane)|GO:0016021(integral to membrane)	chr20	44515129	44516238	-	CTAAAAGGGGCCAGCCTCCTGGCTCCTGCTTGTAGATGGATGAAATAGCACCAGATATGT	NA	NA	NA	NA	NA
LNCA_33_P3248774	6.63806	P	6.7733	P	0.910523	0	mRNA	NA	Agilent_HUMAN_G3V2	ENST00000283179,ENST00000444376	NA	NA	NA	chr1	245027582	245027641	+	TTTTTACATTAACAGGCGAGGAACTCATGGTGAGGGCCCCGATTCACCGCTAGGCGCTGC	NA	NA	NA	NA	NA
LNCA_33_P3368369	1.40988	A	1.37697	A	1.02307	0	mRNA	NA	Agilent_HUMAN_G3V2	-	HSPB7	"heat shock 27kDa protein family, member 7 (cardiovascular)"	GO:0005515(protein binding)|GO:0005634(nucleus)|GO:0005737(cytoplasm)|GO:0005739(mitochondrion)|GO:0006950(response to stress)|GO:0006986(response to unfolded protein)|GO:0008016(regulation of heart contraction)|GO:0008022(protein C-terminus binding)|GO:0009408(response to heat)|GO:0015030(Cajal body)	chr1	16344083	16344142	-	CAGCCATGTGTGGCCACCAAGACAGATGTGGCCACAGGGACAGATGTGGCCATGAAAACA	NA	NA	NA	NA	NA
LNCA_33_P3306545	12.775	P	11.9497	P	1.77191	0	mRNA	NM_001172705	Agilent_HUMAN_G3V2	gi|289577115|ref|NM_001172705.1|,gi|111494227|ref|NM_001418.3|,gi|111494226|ref|NM_001042559.2|	EIF4G2	"eukaryotic translation initiation factor 4 gamma, 2"	"GO:0003743(translation initiation factor activity)|GO:0005515(protein binding)|GO:0006412(translation)|GO:0006413(translational initiation)|GO:0006446(regulation of translational initiation)|GO:0007050(cell cycle arrest)|GO:0008135(translation factor activity, nucleic acid binding)|GO:0008219(cell death)|GO:0016070(RNA metabolic process)|GO:0016281(eukaryotic translation initiation factor 4F com…	chr11	10818592	10829543	-	GCACTTCTATGACATGGAAATTATTGAAGAAGAAGCTTTCTTGGCTTGGAAAGAAGATAT	NA	NA	NA	NA	NA
LNCA_33_P3223860	5.12374	P	5.12952	P	0.995999	0	mRNA	NA	Agilent_HUMAN_G3V2	-	NA	NA	NA	chr2	85567704	85567763	-	TGGGAGGAAACCTTAGATCGGTGTTTGTTAAACTGATCATTCTTCACGGGAGTAAGAAAA	NA	NA	NA	NA	NA
LNCA_21_P0011434	7.62201	P	6.75805	P	1.82002	0	mRNA	NM_033103	Agilent_HUMAN_G3V2	gi|228008332|ref|NM_033103.4|	RHPN2	"rhophilin, Rho GTPase binding protein 2"	GO:0005622(intracellular)|GO:0005737(cytoplasm)|GO:0007165(signal transduction)|GO:0048471(perinuclear region of cytoplasm)	chr19	33469497	33555824	-	TTTGAGAAAATCAGCCTTCCTGGGATCTGGAATGAATTCTTCATGCTGGTGAAGGTGGCT	NA	NA	NA	NA	NA
LNCA_23_P211543	1.42919	A	1.38812	A	1.02887	0	mRNA	NM_005297	Agilent_HUMAN_G3V2	ENST00000249016	MCHR1	melanin-concentrating hormone receptor 1	GO:0004871(signal transducer activity)|GO:0004872(receptor activity)|GO:0004930(G-protein coupled receptor activity)|GO:0005886(plasma membrane)|GO:0005887(integral to plasma membrane)|GO:0006091(generation of precursor metabolites and energy)|GO:0007186(G-protein coupled receptor protein signaling pathway)|GO:0007193(inhibition of adenylate cyclase activity by G-protein signaling pathway)|GO:000…	chr22	41075181	41078818	+	GAGAACATGTTGGTTTGGATAACCGGTTGCACTATATCTGTGAGCTCTCAAATGTCTTCT	NA	NA	NA	NA	NA
LNCA_33_P3276693	9.30702	P	8.40648	P	1.86676	0	mRNA	NM_002632	Agilent_HUMAN_G3V2	gi|652698533|ref|NM_001293643.1|,gi|333033784|ref|NM_001207012.1|,gi|333033783|ref|NM_002632.5|	PGF	placental growth factor	GO:0001525(angiogenesis)|GO:0005576(extracellular region)|GO:0007165(signal transduction)|GO:0007267(cell-cell signaling)|GO:0007275(multicellular organismal development)|GO:0008083(growth factor activity)|GO:0008201(heparin binding)|GO:0008284(positive regulation of cell proliferation)|GO:0016020(membrane)|GO:0030154(cell differentiation)|GO:0048010(vascular endothelial growth factor receptor si…	chr14	75408532	75422467	-	TCCCTGCAGGGCCATCTGACTGCCAAGCCAGATTCTCTTGAATAAAGTATTCTAGTGTGG	NA	NA	NA	NA	NA
LNCA_33_P3531791	4.7393	P	3.66383	P	2.10742	0	mRNA	NA	Agilent_HUMAN_G3V2	-	LOC728099	uncharacterized LOC728099	NA	chr13	21931796	21931855	-	GATATCTTGGTTGTTTCCAACTTTTAGCAAATACGGATAAAGTGGCTCTAAACACCAAAA	NA	NA	NA	NA	NA
LNCA_23_P123866	10.5088	P	9.62608	P	1.84389	0	mRNA	NM_016525	Agilent_HUMAN_G3V2	ENST00000359544,ENST00000379186,ENST00000297661,ENST00000540348,ENST00000536252,ENST00000543944,ENST00000545103	UBAP1	ubiquitin associated protein 1	GO:0005737(cytoplasm)	chr9	34179002	34252521	+	TGAAAGATTCTTCCAGGGTTTTATTTTTTCCCCTCCTAACAAAGTCTCATAGTGTTAACA	NA	NA	NA	NA	NA
LNCA_24_P148151	8.66727	P	9.08224	P	0.750031	0	mRNA	NM_005999	Agilent_HUMAN_G3V2	ENST00000366639	TSNAX	translin-associated factor X	GO:0003677(DNA binding)|GO:0005634(nucleus)|GO:0005737(cytoplasm)|GO:0007275(multicellular organismal development)|GO:0007283(spermatogenesis)|GO:0008565(protein transporter activity)|GO:0015031(protein transport)|GO:0030154(cell differentiation)|GO:0043565(sequence-specific DNA binding)|GO:0048471(perinuclear region of cytoplasm)	chr1	231664398	231702269	+	AAAGTTGAGTTATATACTTGTACATACAATGGAAATGCTTTTAGTAGTGATTATTTAGCA	NA	NA	NA	NA	NA
LNCA_24_P408715	2.99085	A	3.75424	P	0.58911	0	mRNA	NM_052859	Agilent_HUMAN_G3V2	gi|218749860|ref|NM_052859.3|	RFT1	RFT1 homolog (S. cerevisiae)	GO:0005319(lipid transporter activity)|GO:0006488(dolichol-linked oligosaccharide biosynthetic process)|GO:0006810(transport)|GO:0008643(carbohydrate transport)|GO:0016020(membrane)|GO:0016021(integral to membrane)|GO:0018279(protein N-linked glycosylation via asparagine)|GO:0043687(post-translational protein modification)|GO:0044267(cellular protein metabolic process)	chr3	53122500	53164470	-	CATCCACAGAAAGGGACCTTCAGTCCTCATGAGCTGCTTCTCTGCAGCTGCTGATCACCC	NA	NA	NA	NA	NA
LNCA_23_P43049	11.7544	P	11.3477	P	1.32565	0	mRNA	NM_006571	Agilent_HUMAN_G3V2	ENST00000520829,ENST00000221114	DCTN6	dynactin 6	GO:0005737(cytoplasm)|GO:0005813(centrosome)|GO:0005856(cytoskeleton)|GO:0005869(dynactin complex)|GO:0016740(transferase activity)|GO:0045502(dynein binding)	chr8	30013812	30041155	+	AAATACATTTGAAGTCATCCCTGAGAATACGGTGATCTATGGTGCAGACTGCCTTCGTCG	NA	NA	NA	NA	NA
LNCA_23_P404821	10.0315	P	9.92849	P	1.07398	0	mRNA	NM_001080392	Agilent_HUMAN_G3V2	gi|122937184|ref|NM_001080392.1|	KIAA1147	KIAA1147	NA	chr7	141356527	141401953	-	TTGTTGACTGAATTTTTGTATAGGTCCGGGAAAATAAGCCTAAACAAATAGTTGTAGCCT	NA	NA	NA	NA	NA
LNCA_32_P213831	8.06848	P	6.89826	P	2.25045	0	mRNA	NM_020704	Agilent_HUMAN_G3V2	ENST00000435494,ENST00000249344	FAM40B	"family with sequence similarity 40, member B"	GO:0003674(molecular_function)|GO:0005737(cytoplasm)|GO:0007010(cytoskeleton organization)|GO:0008360(regulation of cell shape)|GO:0016477(cell migration)	chr7	129074273	129128239	+	GGCCCTCAAGGTCAAACAGGCCATGCTGCAACTTTATGTCCTAAAGCTACTAAAGTTACA	NA	NA	NA	NA	NA
LNCA_33_P3345409	1.52776	A	1.41857	A	1.07862	0	mRNA	NA	Agilent_HUMAN_G3V2	-	NA	NA	NA	chr6	11853268	11853327	+	CTTGTTTATTCCTCCTCTAAATCAGAGTCTTATAAATATTCAGAAGTGCTGGCCAGCAAA	NA	NA	NA	NA	NA
LNCA_23_P10870	9.12888	P	9.775	P	0.638998	0	mRNA	NM_014908	Agilent_HUMAN_G3V2	gi|46094052|ref|NM_014908.3|	DOLK	dolichol kinase	GO:0004168(dolichol kinase activity)|GO:0005624(membrane fraction)|GO:0005783(endoplasmic reticulum)|GO:0005789(endoplasmic reticulum membrane)|GO:0006488(dolichol-linked oligosaccharide biosynthetic process)|GO:0006489(dolichyl diphosphate biosynthetic process)|GO:0016020(membrane)|GO:0016021(integral to membrane)|GO:0016740(transferase activity)|GO:0018279(protein N-linked glycosylation via asp…	chr9	131707808	131710012	-	CTTTTGAGGGGACCATGACATCTATATTTGCGCAGATCATTTCTGTAGCTCTGATCTTAA	NA	NA	NA	NA	NA
LNCA_23_P42198	12.7464	P	14.1806	P	0.370049	0	mRNA	NM_003534	Agilent_HUMAN_G3V2	gi|21264570|ref|NM_003534.2|	HIST1H3G	"histone cluster 1, H3g"	NA	chr6	26271145	26271612	-	TCTGCGCGAGATTCGCCGCTATCAGAAGTCGACTGAGCTGCTGATCCGCAAGTTGCCTTT	NA	NA	NA	NA	NA
LNCA_33_P3831566	8.30164	P	6.91275	P	2.61878	0	mRNA	NA	Agilent_HUMAN_G3V2	-	NA	NA	NA	chr9	91769209	91769268	-	TGTGGACACATGGACAACTTTACTTAACTCTAAATCGGGGTGTCCAGTGTTTTGGCTTCC	NA	NA	NA	NA	NA
LNCA_32_P214340	6.42022	P	7.23748	P	0.567518	0	mRNA	NA	Agilent_HUMAN_G3V2	ENST00000360786,ENST00000357771,ENST00000454994	NA	NA	NA	chr1	39341759	39341818	+	CCAGTCCCCCATGTTTATTTAGTCAGCCATCTTAGCTCTGATCCACATCAAATAAGAGGC	NA	NA	NA	NA	NA
LNCA_33_P3247571	4.30391	P	4.36522	P	0.95839	0	mRNA	NM_139208	Agilent_HUMAN_G3V2	gi|324120918|ref|NM_139208.2|,gi|324120917|ref|NM_006610.3|	MASP2	mannan-binding lectin serine peptidase 2	"GO:0001867(complement activation, lectin pathway)|GO:0004252(serine-type endopeptidase activity)|GO:0005509(calcium ion binding)|GO:0005515(protein binding)|GO:0005576(extracellular region)|GO:0006508(proteolysis)|GO:0006956(complement activation)|GO:0006958(complement activation, classical pathway)|GO:0008233(peptidase activity)|GO:0045087(innate immune response)|GO:0048306(calcium-dependent pr…	chr1	11104854	11107296	-	ATTACCTTCCGCTCCGACTACTCCAACGAGAAGCCGTTCACGGGGTTCGAGGCCTTCTAT	NA	NA	NA	NA	NA
LNCA_32_P51084	13.7901	P	13.6804	P	1.07903	0	mRNA	NM_015135	Agilent_HUMAN_G3V2	ENST00000285968	NUP205	nucleoporin 205kDa	"GO:0000059(protein import into nucleus, docking)|GO:0005515(protein binding)|GO:0005634(nucleus)|GO:0005635(nuclear envelope)|GO:0005643(nuclear pore)|GO:0005975(carbohydrate metabolic process)|GO:0006913(nucleocytoplasmic transport)|GO:0008645(hexose transport)|GO:0010827(regulation of glucose transport)|GO:0015031(protein transport)|GO:0015758(glucose transport)|GO:0016032(viral reproduction)|…	chr7	135242661	135333499	+	TGAGAGCCCGTGCTTATGCTCTTCTATGAGAGAGATGAATTGGGGAGAATTGTCTCCATT	NA	NA	NA	NA	NA
LNCA_21_P0012374	6.19206	P	7.17098	P	0.507358	0	mRNA	NM_005119	Agilent_HUMAN_G3V2	ENST00000469141	THRAP3	thyroid hormone receptor associated protein 3	"GO:0000166(nucleotide binding)|GO:0001104(RNA polymerase II transcription cofactor activity)|GO:0003712(transcription cofactor activity)|GO:0003713(transcription coactivator activity)|GO:0004872(receptor activity)|GO:0005524(ATP binding)|GO:0005634(nucleus)|GO:0005730(nucleolus)|GO:0006367(transcription initiation from RNA polymerase II promoter)|GO:0016592(mediator complex)|GO:0030374(ligand-de…	chr1	36690016	36770957	+	AAAGCAAGAAGCATTACTTGCATGATGACCATGAAGGTGAAGGCAGTGACAAGTGGGTGA	NA	NA	NA	NA	NA
LNCA_23_P202769	10.0578	P	10.3711	P	0.804808	0	mRNA	NM_005528	Agilent_HUMAN_G3V2	ENST00000535246,ENST00000321460,ENST00000321685	DNAJC4	"DnaJ (Hsp40) homolog, subfamily C, member 4"	GO:0005624(membrane fraction)|GO:0006457(protein folding)|GO:0006986(response to unfolded protein)|GO:0016020(membrane)|GO:0016021(integral to membrane)|GO:0031072(heat shock protein binding)|GO:0051082(unfolded protein binding)	chr11	63997752	64001753	+	GCAGCAACACAAACAAAACAAACAAGTGCTGGGGTACTGCCTCCTCCTCATGCTGGCGGG	NA	NA	NA	NA	NA
LNCA_33_P3781228	7.13775	P	8.37908	P	0.422983	0	mRNA	NA	Agilent_HUMAN_G3V2	-	FLJ26332	uncharacterized LOC440766	NA	chr20	48801218	48801277	-	CGCTTGAGGTAATGGATATCCTAATTACCCAGATTTGATTATTACACGTTGTATACATGT	NA	NA	NA	NA	NA
LNCA_23_P141306	2.08668	A	2.26028	A	0.88663	0	mRNA	NM_004246	Agilent_HUMAN_G3V2	ENST00000262441,ENST00000574745	GLP2R	glucagon-like peptide 2 receptor	"GO:0004871(signal transducer activity)|GO:0004872(receptor activity)|GO:0004930(G-protein coupled receptor activity)|GO:0004967(glucagon receptor activity)|GO:0005886(plasma membrane)|GO:0007188(G-protein signaling, coupled to cAMP nucleotide second messenger)|GO:0008284(positive regulation of cell proliferation)|GO:0016021(integral to membrane)"	chr17	9729380	9793022	+	AGATCCTCTTCTCTTTCATCACTGATGATCAAGTTGAAGGATTTGCAAAACTTATACGAC	NA	NA	NA	NA	NA
LNCA_23_P215491	13.5521	P	14.0324	P	0.716833	0	mRNA	NM_002991	Agilent_HUMAN_G3V2	gi|22165426|ref|NM_002991.2|	CCL24	chemokine (C-C motif) ligand 24	GO:0001938(positive regulation of endothelial cell proliferation)|GO:0005576(extracellular region)|GO:0005615(extracellular space)|GO:0006935(chemotaxis)|GO:0006954(inflammatory response)|GO:0006955(immune response)|GO:0007165(signal transduction)|GO:0007267(cell-cell signaling)|GO:0008009(chemokine activity)|GO:0030335(positive regulation of cell migration)|GO:0030838(positive regulation of acti…	chr7	75441113	75443033	-	GCTCTGTGGTCATCCCCTCTCCCTGCTGCATGTTCTTTGTTTCCAAGAGAATTCCTGAGA	NA	NA	NA	NA	NA
LNCA_33_P3243878	13.4005	P	13.4017	P	0.99916	0	mRNA	NM_198181	Agilent_HUMAN_G3V2	ENST00000512109,ENST00000510439,ENST00000358583,ENST00000300515	GOLGA6L9	golgin A6 family-like 9	NA	chr15	82722184	82731586	+	TCGGGCTGCCGAGAACAGGGAGCTAAACATCACCATCATCTAAGAGCGGGTCAAGGAATT	NA	NA	NA	NA	NA
LNCA_33_P3376140	1.41013	A	1.37559	A	1.02423	0	mRNA	NM_170736	Agilent_HUMAN_G3V2	ENST00000398934,ENST00000398930,ENST00000398932,ENST00000398938,ENST00000328656	KCNJ15	"potassium inwardly-rectifying channel, subfamily J, member 15"	GO:0005242(inward rectifier potassium channel activity)|GO:0005244(voltage-gated ion channel activity)|GO:0005267(potassium channel activity)|GO:0005886(plasma membrane)|GO:0005887(integral to plasma membrane)|GO:0006811(ion transport)|GO:0006813(potassium ion transport)|GO:0007268(synaptic transmission)	chr21	39628725	39673746	+	AGGAACTGCATAGGATTATCCCCTGACATTCCAAGAGCAAAATAAAGCTCTTGAGAGTAA	NA	NA	NA	NA	NA
LNCA_23_P417100	1.40935	A	1.37634	A	1.02314	0	mRNA	NM_030976	Agilent_HUMAN_G3V2	gi|327532772|ref|NM_030976.1|	KRTAP4-6	keratin associated protein 4-6	GO:0045095(keratin filament)	chr17	39295684	39296739	-	TAGGATATATGTCCTGGCTATACATCTAGAATATATGTTCCCCATGTTGACCCAAGTGTG	NA	NA	NA	NA	NA
LNCA_21_P0011897	7.64513	P	7.18433	P	1.37631	0	mRNA	NM_207366	Agilent_HUMAN_G3V2	-	14-¾ÅÔÂ	septin 14	GO:0000166(nucleotide binding)|GO:0005515(protein binding)|GO:0005525(GTP binding)|GO:0005737(cytoplasm)|GO:0005856(cytoskeleton)|GO:0007049(cell cycle)|GO:0031105(septin complex)|GO:0051301(cell division)	chr7	55861236	55930482	-	CAGAGGGATTCATGCTAACAGAACATTTTATTTTCTATTTTCCCAGAGCTGTAAAACATG	NA	NA	NA	NA	NA
LNCA_23_P158257	2.27934	A	1.99564	A	1.21732	0	mRNA	NM_012148	Agilent_HUMAN_G3V2	gi|63985969|ref|NM_012149.2|,gi|63985944|ref|NM_012148.2|,gi|11120735|ref|NM_012146.1|	DUX3	double homeobox 3	GO:0000976(transcription regulatory region sequence-specific DNA binding)|GO:0005634(nucleus)	NA	NA	NA	+	AAGGCGAATGATACTCCTTTCGACCCCGAGTCAAAGCGATGCCCTGCGAGCCTGCTTTGA	NA	NA	NA	NA	NA
LNCA_24_P409250	4.40087	P	4.93486	P	0.690643	0	mRNA	NA	Agilent_HUMAN_G3V2	-	NA	NA	NA	chr11	62342195	62342254	-	ATTCTTCCTGTCGCCTCAGATTTATGCGCACAAGGACGGAGATTTGCGTTCAGCGTTCTT	NA	NA	NA	NA	NA
LNCA_23_P62764	8.25547	P	8.06453	P	1.14151	0	mRNA	NM_024296	Agilent_HUMAN_G3V2	ENST00000421922,ENST00000373602	CCDC28B	coiled-coil domain containing 28B	NA	chr1	32665986	32670991	+	ATGTCTATGAGATGGAGGGGGGACTCCTGAACCTGCTCAATGATTTCCACTCTGGCCGGC	NA	NA	NA	NA	NA
LNCA_32_P168464	9.08853	P	9.87129	P	0.581253	0	mRNA	NM_003688	Agilent_HUMAN_G3V2	gi|193794869|ref|NM_001126055.2|,gi|193788695|ref|NM_001126054.2|,gi|193788694|ref|NM_003688.3|	CASK	calcium/calmodulin-dependent serine protein kinase (MAGUK family)	GO:0000166(nucleotide binding)|GO:0004385(guanylate kinase activity)|GO:0004674(protein serine/threonine kinase activity)|GO:0005515(protein binding)|GO:0005516(calmodulin binding)|GO:0005524(ATP binding)|GO:0005634(nucleus)|GO:0005737(cytoplasm)|GO:0005886(plasma membrane)|GO:0007155(cell adhesion)|GO:0015629(actin cytoskeleton)	chrX	41374188	41782287	-	GAGAAACTCCATAGTATTCCTTGTAGAATATACATACCTGTAGGATGCTGTGTAATGGGA	NA	NA	NA	NA	NA
LNCA_33_P3264910	3.51121	A	3.90436	P	0.761463	0	mRNA	NM_177400	Agilent_HUMAN_G3V2	gi|149773526|ref|NM_177400.2|	NKX6-2	NK6 homeobox 2	"GO:0000122(negative regulation of transcription from RNA polymerase II promoter)|GO:0000976(transcription regulatory region sequence-specific DNA binding)|GO:0003700(sequence-specific DNA binding transcription factor activity)|GO:0005634(nucleus)|GO:0006355(regulation of transcription, DNA-dependent)|GO:0007275(multicellular organismal development)|GO:0010454(negative regulation of cell fate com…	chr10	134598319	134599537	-	ATCCGGGGGCGGCCCCGGGTGGGCGCGAGTCGCTTTGTATCATCAATAAATTATTTAACG	NA	NA	NA	NA	NA
LNCA_24_P943472	8.52478	P	7.66774	P	1.81132	0	mRNA	NM_005126	Agilent_HUMAN_G3V2	ENST00000312521	NR1D2	"nuclear receptor subfamily 1, group D, member 2"	"GO:0003700(sequence-specific DNA binding transcription factor activity)|GO:0003707(steroid hormone receptor activity)|GO:0004872(receptor activity)|GO:0004879(ligand-dependent nuclear receptor activity)|GO:0005634(nucleus)|GO:0005654(nucleoplasm)|GO:0006355(regulation of transcription, DNA-dependent)|GO:0008270(zinc ion binding)|GO:0010467(gene expression)|GO:0030522(intracellular receptor media…	chr3	23986750	24022109	+	TTTAATGTATCTCTTTACATGATCTGAGAGAGGATTCAAGTTGATAGAAATAGCTGAGGG	NA	NA	NA	NA	NA
LNCA_33_P3243667	5.62737	P	4.95564	P	1.59298	0	mRNA	NM_178549	Agilent_HUMAN_G3V2	ENST00000343776	ZNF678	zinc finger protein 678	"GO:0003677(DNA binding)|GO:0005622(intracellular)|GO:0005634(nucleus)|GO:0006355(regulation of transcription, DNA-dependent)|GO:0008270(zinc ion binding)|GO:0046872(metal ion binding)"	chr1	227751219	227850164	+	TGTAGAAAGTACTAAGGCACTAACAGTTTCAGATGTTACTTTAAAGCAGTGTTGATTGTC	NA	NA	NA	NA	NA
LNCA_24_P194931	9.34015	P	9.16926	P	1.12576	0	mRNA	NM_020463	Agilent_HUMAN_G3V2	gi|544583516|ref|NM_020463.3|,gi|544583497|ref|NM_001282850.1|,gi|544583456|ref|NM_001122964.2|	SMEK2	"SMEK homolog 2, suppressor of mek1 (Dictyostelium)"	GO:0005488(binding)|GO:0005634(nucleus)|GO:0005737(cytoplasm)|GO:0005815(microtubule organizing center)|GO:0005856(cytoskeleton)	chr2	55774427	55844860	-	TGTGGAAGATACTTTGAAATCACTTTCTACTTTGTTAGTAAAGTTCTGTCTTTCCAGAGC	NA	NA	NA	NA	NA
LNCA_33_P3369550	12.1983	P	12.1425	P	1.03947	0	mRNA	NM_004768	Agilent_HUMAN_G3V2	ENST00000370949,ENST00000405432,ENST00000370950,ENST00000370951	SRSF11	serine/arginine-rich splicing factor 11	"GO:0000166(nucleotide binding)|GO:0000398(nuclear mRNA splicing, via spliceosome)|GO:0003676(nucleic acid binding)|GO:0003723(RNA binding)|GO:0005515(protein binding)|GO:0005634(nucleus)|GO:0005654(nucleoplasm)|GO:0005730(nucleolus)|GO:0006366(transcription from RNA polymerase II promoter)|GO:0006369(termination of RNA polymerase II transcription)|GO:0006397(mRNA processing)|GO:0006406(mRNA expo…	chr1	70671364	70717701	+	TTATGATGAAGAGGAACAGGGGTATGACAGTGAGAAAGAGAAAAAAGAAGAGAAGAAACC	NA	NA	NA	NA	NA
LNCA_21_P0009190	1.53123	A	1.41965	A	1.08041	0	mRNA	NA	Agilent_HUMAN_G3V2	-	XLOC_012453	NA	NA	chr17	36162615	36162674	-	ACTGGATAAAATCATGGCTTGTCTCTTTGAGGGAAAGAGGTTGATTGGGTTTGGTGTGGA	NA	NA	NA	NA	NA
LNCA_24_P409595	7.5608	P	7.77705	P	0.8608	0	mRNA	NM_005456	Agilent_HUMAN_G3V2	ENST00000395629,ENST00000241014	MAPK8IP1	mitogen-activated protein kinase 8 interacting protein 1	"GO:0004860(protein kinase inhibitor activity)|GO:0005078(MAP-kinase scaffold activity)|GO:0005515(protein binding)|GO:0005624(membrane fraction)|GO:0005634(nucleus)|GO:0005737(cytoplasm)|GO:0005739(mitochondrion)|GO:0005783(endoplasmic reticulum)|GO:0005789(endoplasmic reticulum membrane)|GO:0005829(cytosol)|GO:0006355(regulation of transcription, DNA-dependent)|GO:0006916(anti-apoptosis)|GO:000…	chr11	45907046	45928016	+	AGCATTCCAGCAGTTTCACAAGCAGTTTGTGGAGTACACCTGCCCCACAGAAAATATCTA	NA	NA	NA	NA	NA
LNCA_33_P3325700	1.58176	A	1.43105	A	1.11012	0	mRNA	NM_001242502	Agilent_HUMAN_G3V2	gi|335353783|ref|NM_001242503.1|,gi|335353781|ref|NM_001242502.1|	DIO2	"deiodinase, iodothyronine, type II"	GO:0001514(selenocysteine incorporation)|GO:0004800(thyroxine 5'-deiodinase activity)|GO:0005886(plasma membrane)|GO:0006590(thyroid hormone generation)|GO:0008430(selenium binding)|GO:0016020(membrane)|GO:0016021(integral to membrane)|GO:0031625(ubiquitin protein ligase binding)|GO:0034641(cellular nitrogen compound metabolic process)|GO:0042403(thyroid hormone metabolic process)|GO:0042446(horm…	chr14	80663867	80677864	-	TTTGGAAAGAATTCTGCAGCTGAACTATACATTGTTTCTAAGAAGGAGAAGGTGCCTTAA	NA	NA	NA	NA	NA
LNCA_21_P0003517	2.90089	A	2.69494	A	1.15344	0	mRNA	NA	Agilent_HUMAN_G3V2	-	XLOC_004100	NA	NA	chr4	140539344	140539403	-	TGAGGAATACGGTCGTGTCTGTTAAACTAATTGTAGCTGTTCACTCCACTATATAATTTT	NA	NA	NA	NA	NA
LNCA_21_P0011634	9.31808	P	9.52625	P	0.86563	0	mRNA	NM_004505	Agilent_HUMAN_G3V2	ENST00000443444,ENST00000304328,ENST00000250066,ENST00000332776,ENST00000574788	USP6	ubiquitin specific peptidase 6 (Tre-2 oncogene)	GO:0003676(nucleic acid binding)|GO:0004197(cysteine-type endopeptidase activity)|GO:0004221(ubiquitin thiolesterase activity)|GO:0004843(ubiquitin-specific protease activity)|GO:0005097(Rab GTPase activator activity)|GO:0005515(protein binding)|GO:0005516(calmodulin binding)|GO:0005622(intracellular)|GO:0005737(cytoplasm)|GO:0005764(lysosome)|GO:0005886(plasma membrane)|GO:0006464(protein modifi…	chr17	5031686	5078324	+	TATGGGGTGTACCTGTTTATCTGTAACTGTTATCCAAACAAATTAAATACTGTGGATGCC	NA	NA	NA	NA	NA
LNCA_33_P3229221	6.6543	P	5.31182	P	2.53586	0	mRNA	NA	Agilent_HUMAN_G3V2	-	TRAPPC3	trafficking protein particle complex 3	GO:0000139(Golgi membrane)|GO:0005488(binding)|GO:0005737(cytoplasm)|GO:0005783(endoplasmic reticulum)|GO:0005794(Golgi apparatus)|GO:0005829(cytosol)|GO:0006888(ER to Golgi vesicle-mediated transport)|GO:0016192(vesicle-mediated transport)|GO:0030008(TRAPP complex)	chr1	36603688	36603747	-	ATGTACAGATGCTTCTCCTTTGTTGTCCTGAGTATCTGAAGTGTCATCTTGCAGAGGCCA	NA	NA	NA	NA	NA
LNCA_23_P90419	10.6954	P	10.5447	P	1.11007	0	mRNA	NM_025245	Agilent_HUMAN_G3V2	gi|333108277|ref|NM_025245.2|	PBX4	pre-B-cell leukemia homeobox 4	"GO:0001741(XY body)|GO:0003700(sequence-specific DNA binding transcription factor activity)|GO:0005634(nucleus)|GO:0006366(transcription from RNA polymerase II promoter)|GO:0043565(sequence-specific DNA binding)|GO:0045893(positive regulation of transcription, DNA-dependent)"	chr19	19672515	19729725	-	GGTAACGCTATGAATTGAATTGTCTGTTCTAGGACTGGGCACAGATTTTCCCATTAAAAT	NA	NA	NA	NA	NA
LNCA_24_P350200	16.8717	P	17.2887	P	0.749017	0	mRNA	NA	Agilent_HUMAN_G3V2	ENST00000362079	COX3	cytochrome c oxidase III	"GO:0004129(cytochrome-c oxidase activity)|GO:0005739(mitochondrion)|GO:0005743(mitochondrial inner membrane)|GO:0006123(mitochondrial electron transport, cytochrome c to oxygen)|GO:0016020(membrane)|GO:0016021(integral to membrane)|GO:0022904(respiratory electron transport chain)"	chrM	9410	9469	+	AAGGCCACCACACACCACCTGTCCAGAAAGGCCTTCGATACGGGATAATCCTATTTATTA	NA	NA	NA	NA	NA
LNCA_33_P3278475	12.1956	P	11.2143	P	1.97428	0	mRNA	NM_002158	Agilent_HUMAN_G3V2	ENST00000340553	FOXN2	forkhead box N2	"GO:0003690(double-stranded DNA binding)|GO:0003700(sequence-specific DNA binding transcription factor activity)|GO:0003705(sequence-specific enhancer binding RNA polymerase II transcription factor activity)|GO:0005634(nucleus)|GO:0005667(transcription factor complex)|GO:0006355(regulation of transcription, DNA-dependent)|GO:0007389(pattern specification process)|GO:0008134(transcription factor b…	chr2	48541794	48606434	+	GTCACAAGTGAACCACTTCTCAGTTGCCAATCTTTGCTCATATTAAAAACAACTTACAAA	NA	NA	NA	NA	NA
LNCA_23_P56913	2.33443	A	1.58905	A	1.67642	0	mRNA	NM_001029881	Agilent_HUMAN_G3V2	gi|71274155|ref|NM_001029881.1|	CIB4	calcium and integrin binding family member 4	GO:0005509(calcium ion binding)	chr2	26804072	26864211	-	TGAGTGAGTCGGATCTGGACAATGACAACATGCTGTCCTTCTCAGAGTTTGAACATGCAA	NA	NA	NA	NA	NA
LNCA_32_P232214	1.64923	A	2.14345	A	0.709944	0	mRNA	NM_001194986	Agilent_HUMAN_G3V2	gi|303228326|ref|NM_001194986.1|	LOC388630	UPF0632 protein A	GO:0016020(membrane)|GO:0016021(integral to membrane)	chr1	48226199	48462562	-	TTTCCCATAGTGCTATGGGGCTCTTTTGTAAAATACGTGTCCATATTAAAAAAGAAAAAT	NA	NA	NA	NA	NA
LNCA_23_P153897	6.44521	P	6.39531	P	1.03519	0	mRNA	NM_052847	Agilent_HUMAN_G3V2	gi|148922844|ref|NM_052847.2|	GNG7	"guanine nucleotide binding protein (G protein), gamma 7"	GO:0001662(behavioral fear response)|GO:0004871(signal transducer activity)|GO:0005834(heterotrimeric G-protein complex)|GO:0005886(plasma membrane)|GO:0006112(energy reserve metabolic process)|GO:0007168(receptor guanylyl cyclase signaling pathway)|GO:0007268(synaptic transmission)|GO:0007626(locomotory behavior)|GO:0008277(regulation of G-protein coupled receptor protein signaling pathway)|GO:0…	chr19	2511217	2702746	-	CCCTGCCTCGGAGAACCCCTTTAAGGACAAGAAACCTTGTATTATTTTATAACTGTGTTC	NA	NA	NA	NA	NA
LNCA_33_P3250820	2.80041	A	2.13227	A	1.58902	0	mRNA	NM_207361	Agilent_HUMAN_G3V2	gi|614458216|ref|NM_207361.5|	FREM2	FRAS1 related extracellular matrix protein 2	GO:0002009(morphogenesis of an epithelium)|GO:0005509(calcium ion binding)|GO:0005604(basement membrane)|GO:0005886(plasma membrane)|GO:0007154(cell communication)|GO:0007155(cell adhesion)|GO:0007156(homophilic cell adhesion)|GO:0007275(multicellular organismal development)|GO:0016021(integral to membrane)	chr13	39261172	39461267	+	CCGCTTGTGTTTCATAACTACGCTTGCTTTCCTTCAAAATATACCAAGTGTGTAATATAA	NA	NA	NA	NA	NA
LNCA_32_P199252	13.5163	P	12.9945	P	1.43577	0	mRNA	NM_001017963	Agilent_HUMAN_G3V2	gi|154146190|ref|NM_005348.3|,gi|153792589|ref|NM_001017963.2|	HSP90AA1	"heat shock protein 90kDa alpha (cytosolic), class A member 1"	GO:0000086(G2/M transition of mitotic cell cycle)|GO:0000166(nucleotide binding)|GO:0000278(mitotic cell cycle)|GO:0004674(protein serine/threonine kinase activity)|GO:0005515(protein binding)|GO:0005524(ATP binding)|GO:0005622(intracellular)|GO:0005737(cytoplasm)|GO:0005829(cytosol)|GO:0005886(plasma membrane)|GO:0006200(ATP catabolic process)|GO:0006457(protein folding)|GO:0006839(mitochondrial…	chr14	102547074	102606086	-	TTGGTCAAAAAATGCTTAGAACTCTTTACAGAACTGGCGGAAGATAAAGAGAACTGCAAG	NA	NA	NA	NA	NA
LNCA_33_P3284247	4.82207	P	4.85535	P	0.977194	0	mRNA	NA	Agilent_HUMAN_G3V2	-	NA	NA	NA	chrY	14475166	14475225	-	GGATTGGCAGAACCCTTTTTCTCCTTCTCTTGTTTAGTCTTCCAACCATTATATATTAAA	NA	NA	NA	NA	NA
LNCA_33_P3258041	6.60009	P	6.83313	P	0.850838	0	mRNA	NM_001037277	Agilent_HUMAN_G3V2	ENST00000282841,ENST00000358966	GGPS1	geranylgeranyl diphosphate synthase 1	GO:0004161(dimethylallyltranstransferase activity)|GO:0004311(farnesyltranstransferase activity)|GO:0004337(geranyltranstransferase activity)|GO:0005625(soluble fraction)|GO:0005737(cytoplasm)|GO:0005829(cytosol)|GO:0006695(cholesterol biosynthetic process)|GO:0006720(isoprenoid metabolic process)|GO:0008299(isoprenoid biosynthetic process)|GO:0016740(transferase activity)|GO:0046872(metal ion bi…	chr1	235491752	235507844	+	CACCCAAGCATTCAACCTAAATCTTTGAAAAGTTGGGTGCTGTCTTTAGTAACTTTTAAA	NA	NA	NA	NA	NA
LNCA_23_P161091	8.65592	P	9.53144	P	0.545058	0	mRNA	NM_024772	Agilent_HUMAN_G3V2	ENST00000373330,ENST00000373329,ENST00000359858	ZMYM1	"zinc finger, MYM-type 1"	GO:0003676(nucleic acid binding)|GO:0005634(nucleus)|GO:0008270(zinc ion binding)|GO:0046872(metal ion binding)|GO:0046983(protein dimerization activity)	chr1	35544963	35581459	+	GAGGTATTTTTCCTAAGTGGTATTGTACGGTGTATACTGTTCTTCAGCTTGTCTTCTCTG	NA	NA	NA	NA	NA
LNCA_33_P3259620	12.0139	P	12.3655	P	0.783703	0	mRNA	NM_014639	Agilent_HUMAN_G3V2	gi|300863132|ref|NM_014639.3|	TTC37	tetratricopeptide repeat domain 37	GO:0005488(binding)	chr5	94799598	94890709	-	GCAAAGAAAAAGCTGTAAGAATGAAGCAATGAATCAAGACTTCTACCCAAAGCAACATTT	NA	NA	NA	NA	NA
LNCA_33_P3380807	5.46907	P	4.7256	P	1.67419	0	mRNA	NM_017442	Agilent_HUMAN_G3V2	gi|327365332|ref|NM_017442.3|	TLR9	toll-like receptor 9	GO:0002237(response to molecule of bacterial origin)|GO:0004872(receptor activity)|GO:0005149(interleukin-1 receptor binding)|GO:0005576(extracellular region)|GO:0005622(intracellular)|GO:0005737(cytoplasm)|GO:0005764(lysosome)|GO:0005768(endosome)|GO:0005783(endoplasmic reticulum)|GO:0005789(endoplasmic reticulum membrane)|GO:0005886(plasma membrane)|GO:0007165(signal transduction)|GO:0007252(I-…	chr3	52255095	52260179	-	CAAAACCCTCTTTGAGAACCTGTGGGCCTCGGTCTATGGCAGCCGCAAGACGCTGTTTGT	NA	NA	NA	NA	NA
LNCA_24_P125839	7.67134	P	7.00026	P	1.59227	0	mRNA	NM_017447	Agilent_HUMAN_G3V2	gi|154426330|ref|NM_001100420.1|,gi|154426301|ref|NM_017447.3|,gi|154426269|ref|NM_001100421.1|	C21orf91	chromosome 21 open reading frame 91	NA	chr21	19161283	19191703	-	AAGTAGGGCGAACAGGAATGAAGTCGCACCTACCCATAAACAACTGACCTAAACAGACTT	NA	NA	NA	NA	NA
LNCA_33_P3687198	7.76715	P	5.68895	P	4.22281	0	mRNA	NA	Agilent_HUMAN_G3V2	-	LOC283454	uncharacterized LOC283454	NA	chr12	117293976	117294035	-	GCTCTTTTGTAAGAGGAATTTCATACCTTGGAGACGCTTTGTACATATTTGTAATGACTT	NA	NA	NA	NA	NA
LNCA_23_P21425	7.86233	P	8.13443	P	0.828109	0	mRNA	NM_178471	Agilent_HUMAN_G3V2	gi|283837778|ref|NM_178471.2|	GPR119	G protein-coupled receptor 119	GO:0004871(signal transducer activity)|GO:0004872(receptor activity)|GO:0004930(G-protein coupled receptor activity)|GO:0005886(plasma membrane)|GO:0008289(lipid binding)|GO:0016021(integral to membrane)|GO:0030073(insulin secretion)	chrX	129518318	129519511	-	ATTGGGAGCTTTGCTCTATCCTGGACCCCCTTCCTTATCACTGGCATTGTGCAGGTGGCC	NA	NA	NA	NA	NA
LNCA_33_P3407638	11.0022	P	11.3416	P	0.79035	0	mRNA	NM_152316	Agilent_HUMAN_G3V2	ENST00000282032	C11orf46	chromosome 11 open reading frame 46	GO:0005515(protein binding)	chr11	30344648	30359165	+	TGAAGGCAAACTTACCAACACAAATAAGCAAAGTGGTTGCAATAAAGACAGATACGTCCC	NA	NA	NA	NA	NA
LNCA_33_P3369530	6.9396	P	7.16422	P	0.855823	0	mRNA	NM_015520	Agilent_HUMAN_G3V2	gi|74272283|ref|NM_001033057.1|,gi|74272281|ref|NM_015520.1|	MAGI1	"membrane associated guanylate kinase, WW and PDZ domain containing 1"	GO:0000166(nucleotide binding)|GO:0005515(protein binding)|GO:0005524(ATP binding)|GO:0005886(plasma membrane)|GO:0005911(cell-cell junction)|GO:0005923(tight junction)|GO:0006461(protein complex assembly)|GO:0007155(cell adhesion)|GO:0007166(cell surface receptor linked signaling pathway)|GO:0008022(protein C-terminus binding)	chr3	65339905	66024509	-	GAACAGACACAATATACATTCTGTAGCTAAAAAGGAGGGAAAAGTCTGTGAATGCTATTT	NA	NA	NA	NA	NA
LNCA_33_P3407364	4.5606	P	4.59115	P	0.979044	0	mRNA	NM_032946	Agilent_HUMAN_G3V2	ENST00000372757,ENST00000372758,ENST00000372763,ENST00000330252,ENST00000395088	NXF5	nuclear RNA export factor 5	GO:0000166(nucleotide binding)|GO:0003723(RNA binding)|GO:0005515(protein binding)|GO:0005634(nucleus)|GO:0005730(nucleolus)|GO:0005737(cytoplasm)|GO:0006406(mRNA export from nucleus)|GO:0006810(transport)|GO:0007275(multicellular organismal development)|GO:0015629(actin cytoskeleton)|GO:0050658(RNA transport)	chrX	101087084	101112549	-	ATCCTGAATCGAAGAAACTGCATGGCTGCCACCCTGAAGATCACTGAAAGAAATTTCCCT	NA	NA	NA	NA	NA
LNCA_33_P3233010	10.9811	P	11.2946	P	0.804681	0	mRNA	NM_001242867	Agilent_HUMAN_G3V2	ENST00000270442,ENST00000326321	KIR3DL2	"killer cell immunoglobulin-like receptor, three domains, long cytoplasmic tail, 2"	GO:0004872(receptor activity)|GO:0005886(plasma membrane)|GO:0005887(integral to plasma membrane)|GO:0006968(cellular defense response)|GO:0050776(regulation of immune response)	chr19	55361897	55378670	+	TTCCGTGCCCTGCCCTGCGTGTGGTCAAACTCAAGTGACCCACTGCTTGTTTCTGTCACA	NA	NA	NA	NA	NA
LNCA_23_P201863	7.34475	P	6.98715	P	1.28129	0	mRNA	NM_212503	Agilent_HUMAN_G3V2	ENST00000360066	CDK18	cyclin-dependent kinase 18	GO:0000166(nucleotide binding)|GO:0004674(protein serine/threonine kinase activity)|GO:0004693(cyclin-dependent protein kinase activity)|GO:0004871(signal transducer activity)|GO:0005524(ATP binding)|GO:0005575(cellular_component)|GO:0006468(protein phosphorylation)|GO:0007165(signal transduction)	chr1	205473683	205501921	+	CCACACACGTTTCATCTTTTTCCCCTCTGAGAGCAAGAAGAGACATGGCATGTTCTCTGG	NA	NA	NA	NA	NA
LNCA_23_P390443	5.55725	P	6.11552	P	0.679117	0	mRNA	NM_001145176	Agilent_HUMAN_G3V2	gi|223633889|ref|NM_001145176.1|	SHISA7	shisa homolog 7 (Xenopus laevis)	GO:0016020(membrane)|GO:0016021(integral to membrane)	chr19	55940104	55954230	-	CCCCAGCACCCAATGCACAATCTTCCCTCAATTCTCTTTGTACATAGCCATGTTGCGGGG	NA	NA	NA	NA	NA
LNCA_21_P0011212	5.92637	P	5.74432	P	1.1345	0	mRNA	NA	Agilent_HUMAN_G3V2	-	XLOC_l2_003894	NA	NA	chr13	21516357	21516512	-	CTTGAGAAACCCACAATAAGTCAGAGAAAAAATGTGCTGAGATCCAGGCCCCTCCAGAAA	NA	NA	NA	NA	NA
LNCA_33_P3216955	9.51126	P	10.0915	P	0.668862	0	mRNA	NM_001242546	Agilent_HUMAN_G3V2	ENST00000299381	ANAPC16	anaphase promoting complex subunit 16	GO:0005634(nucleus)|GO:0005680(anaphase-promoting complex)|GO:0005737(cytoplasm)|GO:0007049(cell cycle)|GO:0007067(mitosis)|GO:0016567(protein ubiquitination)|GO:0051301(cell division)	chr10	73975757	73995618	+	GTTTCTTTATATGACCTTGGAAACTGAAGTGATCTTAGCATTAAACAAAAATGCTTTTTG	NA	NA	NA	NA	NA
LNCA_33_P3278684	7.14163	P	7.53496	P	0.761371	0	mRNA	NA	Agilent_HUMAN_G3V2	ENST00000367288	NA	NA	NA	chr1	201869056	201869115	+	TTAACCACAGTGTTGAACTCCAGAGCCTCAGTAAACCGGACCAAGATCTCATTTGTGATG	NA	NA	NA	NA	NA
LNCA_33_P3358099	9.49118	P	9.86056	P	0.774119	0	mRNA	NM_181449	Agilent_HUMAN_G3V2	gi|304571942|ref|NM_181449.2|	CD300E	CD300e molecule	GO:0004872(receptor activity)|GO:0005886(plasma membrane)|GO:0016021(integral to membrane)	chr17	72606021	72619897	-	AGAAACAAACAGTGGCTTCTCCATGCTTTGAATTTTCCCTTCTCCCTTACTCCCTTTTTT	NA	NA	NA	NA	NA
LNCA_21_P0011120	13.2836	P	12.2839	P	1.99959	0	mRNA	NM_006437	Agilent_HUMAN_G3V2	gi|112789549|ref|NM_006437.3|	PARP4	"poly (ADP-ribose) polymerase family, member 4"	"GO:0003677(DNA binding)|GO:0003950(NAD+ ADP-ribosyltransferase activity)|GO:0005622(intracellular)|GO:0005634(nucleus)|GO:0005737(cytoplasm)|GO:0005856(cytoskeleton)|GO:0005876(spindle microtubule)|GO:0006281(DNA repair)|GO:0006464(protein modification process)|GO:0006471(protein ADP-ribosylation)|GO:0006810(transport)|GO:0006954(inflammatory response)|GO:0006974(response to DNA damage stimulus)…	chr13	24995068	25086948	-	TATTCCCTGGGCTTTTGAGGCAATAAAGCAAGCAAGTGAATGGGTAAGAAGAACTGAAGG	NA	NA	NA	NA	NA
LNCA_21_P0010834	7.58075	P	6.86186	P	1.64591	0	mRNA	NM_018181	Agilent_HUMAN_G3V2	ENST00000591808,ENST00000591230,ENST00000589288,ENST00000591083,ENST00000336078	ZNF532	zinc finger protein 532	"GO:0003677(DNA binding)|GO:0005622(intracellular)|GO:0005634(nucleus)|GO:0006355(regulation of transcription, DNA-dependent)|GO:0008270(zinc ion binding)|GO:0046872(metal ion binding)"	chr18	56530060	56653709	+	TTCAGAGAGATGTGTACATATCCCACGTGAGGAAGGAGCAAGGGAAGCAAATGAAGAAAC	NA	NA	NA	NA	NA
LNCA_33_P3310512	7.00636	P	7.16595	P	0.895279	0	mRNA	NA	Agilent_HUMAN_G3V2	-	NA	NA	NA	chr14	45570777	45570836	+	TCATGCCTCAGACTCCCGAGTAGCTCGGATTACAGATGTGCACCACAACGCCTGGCTAAT	NA	NA	NA	NA	NA
LNCA_23_P216476	11.6959	P	10.8078	P	1.85067	0	mRNA	NM_014872	Agilent_HUMAN_G3V2	gi|209413745|ref|NM_014872.2|	ZBTB5	zinc finger and BTB domain containing 5	"GO:0003677(DNA binding)|GO:0005622(intracellular)|GO:0005634(nucleus)|GO:0006355(regulation of transcription, DNA-dependent)|GO:0008270(zinc ion binding)|GO:0046872(metal ion binding)"	chr9	37438099	37465407	-	CTCTCCACTGCTAGATGGAACCTGGAATCTCTCATCTACCTCTTAGTCTGTCAGTTTCTA	NA	NA	NA	NA	NA
LNCA_32_P220750	5.22693	P	6.05853	P	0.561906	0	mRNA	NM_001032392	Agilent_HUMAN_G3V2	gi|123702173|ref|NM_002665.4|,gi|123702142|ref|NM_001032392.2|	PLGLB1	plasminogen-like B1	GO:0005576(extracellular region)	chr2	88047609	88058994	+	GTAACGTGTTCACCTCTCGGAAAGGAGCAAAACTTTGCTCAGATCCCAGAATTAACCTGA	NA	NA	NA	NA	NA
LNCA_23_P99927	15.5378	M	13.9359	P	3.03539	0	mRNA	NM_016395	Agilent_HUMAN_G3V2	ENST00000569894,ENST00000566511,ENST00000566074,ENST00000568793,ENST00000565299,ENST00000442729,ENST00000261875,ENST00000562901	PTPLAD1	protein tyrosine phosphatase-like A domain containing 1	GO:0005096(GTPase activator activity)|GO:0005575(cellular_component)|GO:0005783(endoplasmic reticulum)|GO:0005789(endoplasmic reticulum membrane)|GO:0006633(fatty acid biosynthetic process)|GO:0007249(I-kappaB kinase/NF-kappaB cascade)|GO:0007257(activation of JUN kinase activity)|GO:0007264(small GTPase mediated signal transduction)|GO:0007266(Rho protein signal transduction)|GO:0016020(membrane…	chr15	65822826	65870693	+	ATGAGACCGGACGATTCAGTTTCACATTGCCATATCCAGTGAAAATCAAAGTTAGATTTT	NA	NA	NA	NA	NA
LNCA_23_P50291	3.08846	A	2.36771	A	1.64803	0	mRNA	NM_015725	Agilent_HUMAN_G3V2	ENST00000171214,ENST00000591589	RDH8	retinol dehydrogenase 8 (all-trans)	GO:0000166(nucleotide binding)|GO:0004303(estradiol 17-beta-dehydrogenase activity)|GO:0004745(retinol dehydrogenase activity)|GO:0005737(cytoplasm)|GO:0005887(integral to plasma membrane)|GO:0006694(steroid biosynthetic process)|GO:0006703(estrogen biosynthetic process)|GO:0007601(visual perception)|GO:0016020(membrane)|GO:0016491(oxidoreductase activity)|GO:0042572(retinol metabolic process)|GO…	chr19	10123924	10132954	+	AGTGTCATGGGCCTGCAGGGTGTCATCTTCAACGATGTCTATGCAGCTTCCAAGTTCGCC	NA	NA	NA	NA	NA
LNCA_24_P42014	16.7923	P	16.8128	P	0.985875	0	mRNA	NA	Agilent_HUMAN_G3V2	ENST00000315731,ENST00000323345	NA	NA	NA	chr6	10119347	10119406	+	TATCAGGACCAATTATGATGACAGATACGATGAGATCCACTGTCACTGGGGAGGCAATGT	NA	NA	NA	NA	NA
LNCA_33_P3232643	1.42656	A	1.37578	A	1.03582	0	mRNA	NA	Agilent_HUMAN_G3V2	-	NA	NA	NA	chrX	12846232	12846291	+	TTGATCTTGTGCTGGTTGCAAAAACAAGCAGGCTATATGATGAGCCCAACAATGTGCAGG	NA	NA	NA	NA	NA
LNCA_24_P371758	12.5988	P	12.4576	P	1.10282	0	mRNA	NM_032479	Agilent_HUMAN_G3V2	gi|169646212|ref|NM_032479.3|	MRPL36	mitochondrial ribosomal protein L36	GO:0003735(structural constituent of ribosome)|GO:0005622(intracellular)|GO:0005739(mitochondrion)|GO:0005762(mitochondrial large ribosomal subunit)|GO:0005840(ribosome)|GO:0006412(translation)	chr5	1798498	1799956	-	CCTGCGCTGGGGTTCAAAAACAAGACTGTCCTTAAGAAGCGCTGCAAGGACTGTTACCTG	NA	NA	NA	NA	NA
LNCERCC-00040_174	1.41885	A	1.37501	A	1.03085	0	mRNA	NA	Agilent_HUMAN_G3V2	-	NA	NA	NA	NA	NA	NA	+	TTAGACAGTATTGTGCTTGACGTCGTGGTATCGGGTGGTTGTGAAGGATACAGATATTCT	NA	NA	NA	NA	NA
LNCA_33_P3345638	1.64684	A	1.37489	A	1.20744	0	mRNA	NA	Agilent_HUMAN_G3V2	-	NA	NA	NA	chr5	684841	684900	-	GCGGAGCAGGAGTGCCGTGCGATGATAATGAAAAACAGGAACCGTCTGCGCTCAAATGGG	NA	NA	NA	NA	NA
LNCA_33_P3283971	9.51971	P	9.79267	P	0.827618	0	mRNA	NM_005007	Agilent_HUMAN_G3V2	ENST00000376145,ENST00000376148,ENST00000376146	NFKBIL1	nuclear factor of kappa light polypeptide gene enhancer in B-cells inhibitor-like 1	GO:0042994(cytoplasmic sequestering of transcription factor)	chr6_ssto_hap7	2846156	2857408	+	TCAAGTGACCCTAGGGAAGAAGCAAGAAACTTCGGGGCTGCAGCCTCAGGATGAGGCAGA	NA	NA	NA	NA	NA
LNCA_33_P3355538	1.40843	A	1.37614	A	1.02264	0	mRNA	NM_001030311	Agilent_HUMAN_G3V2	gi|237757360|ref|NM_001160277.1|,gi|237757359|ref|NM_001030313.2|,gi|237757358|ref|NM_001030312.2|,gi|237757357|ref|NM_001030311.2|,gi|237757354|ref|NM_201548.4|	CERKL	ceramide kinase-like	GO:0004143(diacylglycerol kinase activity)|GO:0005634(nucleus)|GO:0005730(nucleolus)|GO:0005737(cytoplasm)|GO:0005783(endoplasmic reticulum)|GO:0005794(Golgi apparatus)|GO:0006916(anti-apoptosis)|GO:0007205(activation of protein kinase C activity by G-protein coupled receptor protein signaling pathway)	chr2	182401400	182521834	-	TTGCATCCAAGACTTATCAGTCTTTATGGAGGAAGCATGGAAGAAATGATTCCAAAGTAA	NA	NA	NA	NA	NA
LNCA_33_P3280074	4.78724	P	4.87618	P	0.940218	0	mRNA	NM_014619	Agilent_HUMAN_G3V2	ENST00000438375,ENST00000527524	GRIK4	"glutamate receptor, ionotropic, kainate 4"	GO:0004872(receptor activity)|GO:0005216(ion channel activity)|GO:0005234(extracellular-glutamate-gated ion channel activity)|GO:0005624(membrane fraction)|GO:0005634(nucleus)|GO:0005886(plasma membrane)|GO:0005887(integral to plasma membrane)|GO:0006810(transport)|GO:0006811(ion transport)|GO:0007215(glutamate signaling pathway)|GO:0007268(synaptic transmission)|GO:0015277(kainate selective glut…	chr11	120382464	120859513	+	GCCCGCAGCGAGGAGAGCCTGGAGTGGGAGAAAACCACCAACAGCAGCGAGCCCGAGTAG	NA	NA	NA	NA	NA
LNCA_33_P3405429	4.80434	P	4.71307	P	1.0653	0	mRNA	NA	Agilent_HUMAN_G3V2	-	VWA5B1	von Willebrand factor A domain containing 5B1	GO:0005576(extracellular region)	chr1	20665630	20665689	+	ATCATGACAACCAAAAATGTCTGCAGACACTGCCAAATGTTCCCTGGGGAGCTAAATCAC	NA	NA	NA	NA	NA
LNCA_33_P3310039	4.0582	P	3.46797	P	1.50548	0	mRNA	NM_001079512	Agilent_HUMAN_G3V2	gi|134152699|ref|NM_001079512.2|	FAM18A	"family with sequence similarity 18, member A"	GO:0016020(membrane)|GO:0016021(integral to membrane)	chr16	10860532	10912621	-	TATTTAAACACAAAAACTCTGTAATGGGGCCTTTGAGCCCCTATTCTCAGGCCCGTTCTC	NA	NA	NA	NA	NA
LNCA_24_P349616	7.63836	P	8.17429	P	0.689715	0	mRNA	NM_001076683	Agilent_HUMAN_G3V2	gi|345110650|ref|NM_001076684.2|,gi|345110649|ref|NM_014233.3|,gi|115529450|ref|NM_001076683.1|	UBTF	"upstream binding transcription factor, RNA polymerase I"	GO:0003677(DNA binding)|GO:0005515(protein binding)|GO:0005634(nucleus)|GO:0005654(nucleoplasm)|GO:0005730(nucleolus)|GO:0006356(regulation of transcription from RNA polymerase I promoter)|GO:0006360(transcription from RNA polymerase I promoter)|GO:0006361(transcription initiation from RNA polymerase I promoter)|GO:0006362(transcription elongation from RNA polymerase I promoter)|GO:0006363(termin…	chr17	42282400	42298250	-	GGAATGTATTTTCATTTAAAAACAACTTTGAATGGGGCACTTTTTCTTTCCTGTTTTAAA	NA	NA	NA	NA	NA
LNCA_23_P102950	8.75155	P	10.308	P	0.339981	0	mRNA	NM_080860	Agilent_HUMAN_G3V2	gi|557357753|ref|NM_001286506.1|,gi|557357752|ref|NM_080860.3|	RSPH1	radial spoke head 1 homolog (Chlamydomonas)	GO:0005634(nucleus)|GO:0005737(cytoplasm)|GO:0005829(cytosol)|GO:0007126(meiosis)	chr21	43892596	43916464	-	GGGTTTTTAGTCTTTCTTTCTCAGCTGTATGTTAAGTTGGTTGACAAATGCAAATAAACG	NA	NA	NA	NA	NA
LNCA_23_P131227	11.7134	P	11.8541	P	0.90707	0	mRNA	NM_017735	Agilent_HUMAN_G3V2	ENST00000317907	TTC27	tetratricopeptide repeat domain 27	GO:0003674(molecular_function)|GO:0005488(binding)|GO:0005575(cellular_component)|GO:0008150(biological_process)	chr2	32853086	33046118	+	AGCTGTACAAATGCTTTCTTCTGTTCGACTCAATTTACGGGGCTTGTTATCTAAAGCAAA	NA	NA	NA	NA	NA
LNCA_23_P88893	11.5212	P	11.5413	P	0.986143	0	mRNA	NM_017702	Agilent_HUMAN_G3V2	ENST00000418391	DEF8	differentially expressed in FDCP 8 homolog (mouse)	GO:0008270(zinc ion binding)|GO:0035556(intracellular signal transduction)|GO:0046872(metal ion binding)	chr16	90015138	90025774	+	AGAGAGACCAAAGTTCCTGCCTCCGCTGGGCTCACATTCAGATGTGAGCTATCCAGTGTG	NA	NA	NA	NA	NA
LNCA_33_P3308434	7.248	P	8.15475	P	0.533383	0	mRNA	NM_024848	Agilent_HUMAN_G3V2	gi|666666206|ref|NM_001301060.1|,gi|666637970|ref|NM_024848.2|	MORN1	MORN repeat containing 1	NA	chr1	2252691	2323190	-	TTTCTGGTGGACCGGGATGGACAAGTGTACCAGGGCTCCTTCCATGACAACAAGAGGCAC	NA	NA	NA	NA	NA
LNCA_33_P3357416	2.56837	A	3.58166	P	0.495415	0	mRNA	NA	Agilent_HUMAN_G3V2	-	NA	NA	NA	chr16	1310953	1311012	-	CCACCTCCTGTTGGAGGCCTCCACATTTTGGCTATGGTAATAAAGATGCTGAGAACATTC	NA	NA	NA	NA	NA
LNCA_33_P3316602	1.4775	A	1.60893	A	0.912921	0	mRNA	NM_001242473	Agilent_HUMAN_G3V2	gi|335057547|ref|NM_001242473.1|	LOC388276	hCG2045437	NA	chr16	52060263	52107847	-	GTTGTGTTGACCCACCTGGGAACACTGCTGGTTCCAGAATGCCAAGCTCCAGTAATTGTA	NA	NA	NA	NA	NA
LNCA_33_P3282384	8.63251	P	8.68819	P	0.962144	0	mRNA	NA	Agilent_HUMAN_G3V2	ENST00000429602,ENST00000443967	C5orf25	chromosome 5 open reading frame 25	NA	chr5	175717644	175717703	+	TTTACCCAGAATGATGTACAGAACCGTGACATGCCTATGGATATCTCAGCTCTGTCCTCT	NA	NA	NA	NA	NA
LNCA_21_P0013433	8.33422	P	8.82772	P	0.710298	0	mRNA	NA	Agilent_HUMAN_G3V2	-	XLOC_l2_013868	NA	NA	chr7	64533505	64533564	-	GCAACTCTAATCTGGCTAAAATGGACTGATCATTTCCCTCATTCCAGAAATCTTTTTTAT	NA	NA	NA	NA	NA
LNCA_33_P3278118	7.35565	P	7.07027	P	1.21873	0	mRNA	NM_004346	Agilent_HUMAN_G3V2	gi|73622122|ref|NM_032991.2|,gi|73622121|ref|NM_004346.3|	CASP3	"caspase 3, apoptosis-related cysteine peptidase"	GO:0001782(B cell homeostasis)|GO:0001836(release of cytochrome c from mitochondria)|GO:0004190(aspartic-type endopeptidase activity)|GO:0004197(cysteine-type endopeptidase activity)|GO:0004861(cyclin-dependent protein kinase inhibitor activity)|GO:0005515(protein binding)|GO:0005634(nucleus)|GO:0005654(nucleoplasm)|GO:0005730(nucleolus)|GO:0005737(cytoplasm)|GO:0005739(mitochondrion)|GO:0005829(…	chr4	185548849	185570629	-	TTCTGAGCCATGGTGAAGAAGGAATAATTTTTGGAACAAATGGACCTGTTGACCTGAAAA	NA	NA	NA	NA	NA
LNCA_23_P427023	1.5263	A	1.41925	A	1.07703	0	mRNA	NM_130759	Agilent_HUMAN_G3V2	ENST00000307194	GIMAP1	"GTPase, IMAP family member 1"	GO:0005525(GTP binding)|GO:0005783(endoplasmic reticulum)|GO:0005789(endoplasmic reticulum membrane)|GO:0016020(membrane)|GO:0016021(integral to membrane)	chr7	150413644	150421368	+	ACGGAAGGAATCCTGTAGTTTCAGGCATAGTTTTAATGACACAGAAAACTTTGCTGCATC	NA	NA	NA	NA	NA
LNCA_33_P3252444	2.84359	A	2.92334	A	0.946224	0	mRNA	NA	Agilent_HUMAN_G3V2	-	NA	NA	NA	chr10	124340491	124340550	+	TGTTTCTCTGTGTGGATACTGTGGGGCATATTATTTCCACCCCCAACACCGGCTGTGTAA	NA	NA	NA	NA	NA
LNCA_23_P208013	6.50335	P	6.95933	P	0.729018	0	mRNA	NM_017757	Agilent_HUMAN_G3V2	ENST00000299687	ZNF407	zinc finger protein 407	"GO:0003677(DNA binding)|GO:0005622(intracellular)|GO:0005634(nucleus)|GO:0006355(regulation of transcription, DNA-dependent)|GO:0008270(zinc ion binding)|GO:0046872(metal ion binding)"	chr18	72342918	72777628	+	GTATAAATTTCCCATCTTCAAACAGTTTAGGTGTATTTGTTGCTCTGGTCACATTCTGCA	NA	NA	NA	NA	NA
LNCA_23_P70547	5.03953	P	5.1621	P	0.918554	0	mRNA	NM_005527	Agilent_HUMAN_G3V2	gi|124256495|ref|NM_005527.3|	HSPA1L	heat shock 70kDa protein 1-like	GO:0000166(nucleotide binding)|GO:0005524(ATP binding)|GO:0006950(response to stress)|GO:0006986(response to unfolded protein)|GO:0008180(signalosome)	chr6_qbl_hap6	3071043	3076482	-	GAAAGGAATTGGAGCAGATGTGTAACCCTATCATCACAAAACTCTACCAAGGAGGATGCA	NA	NA	NA	NA	NA
LNCA_24_P399888	9.10242	P	9.97976	P	0.54437	0	mRNA	NM_001002876	Agilent_HUMAN_G3V2	gi|749502328|ref|NM_001304373.1|,gi|749502326|ref|NM_001304372.1|,gi|749502324|ref|NM_001304371.1|,gi|749502322|ref|NM_001304370.1|,gi|749502320|ref|NM_001002876.2|,gi|749502319|ref|NM_024053.4|	CENPM	centromere protein M	GO:0000087(M phase of mitotic cell cycle)|GO:0000236(mitotic prometaphase)|GO:0000278(mitotic cell cycle)|GO:0000777(condensed chromosome kinetochore)|GO:0005634(nucleus)|GO:0005694(chromosome)|GO:0005737(cytoplasm)|GO:0005829(cytosol)	chr22	42334740	42343148	-	ACCTGATCGTGTTTGTGGTTAATCTTCACAGCAAATACAGTCTCCAGAACACAGAGGAGT	NA	NA	NA	NA	NA
LNCA_33_P3636315	5.16085	P	5.20369	P	0.970741	0	mRNA	NA	Agilent_HUMAN_G3V2	-	LOC286087	uncharacterized LOC286087	NA	chr8	2149929	2149988	+	TATATTCACTCACACCATCCCCTCTGTTGGTTCTGAAATAAACTATTCAAAGGAGTGCAG	NA	NA	NA	NA	NA
LNCA_23_P109072	9.89989	P	8.93752	P	1.94851	0	mRNA	NM_020436	Agilent_HUMAN_G3V2	gi|187173293|ref|NM_020436.3|	SALL4	sal-like 4 (Drosophila)	"GO:0000122(negative regulation of transcription from RNA polymerase II promoter)|GO:0000792(heterochromatin)|GO:0001701(in utero embryonic development)|GO:0001833(inner cell mass cell proliferation)|GO:0001843(neural tube closure)|GO:0003281(ventricular septum development)|GO:0003676(nucleic acid binding)|GO:0003677(DNA binding)|GO:0005622(intracellular)|GO:0005634(nucleus)|GO:0006355(regulation…	chr20	50400582	50419048	-	TGGCTCCCAGTCGGGTATCAGTGCAGATGTGGAAAAACCAAGTGCTACTGACGGCGTTCC	NA	NA	NA	NA	NA
LNCA_21_P0007413	6.33577	P	8.12309	P	0.289709	0	mRNA	NA	Agilent_HUMAN_G3V2	-	XLOC_009583	NA	NA	chr11	122103728	122103787	-	TGCCCACTATGTACACTGACAATTAGACATAATTTAATTTCAGCTCATGGTATGAATGGA	NA	NA	NA	NA	NA
LNCA_21_P0000599	10.4989	P	10.2834	P	1.16106	0	mRNA	NM_013446	Agilent_HUMAN_G3V2	gi|223468619|ref|NM_013446.3|	MKRN1	makorin ring finger protein 1	GO:0003674(molecular_function)|GO:0003676(nucleic acid binding)|GO:0003682(chromatin binding)|GO:0005575(cellular_component)|GO:0008150(biological_process)|GO:0008270(zinc ion binding)|GO:0016874(ligase activity)|GO:0046872(metal ion binding)	chr7	140152839	140179369	-	GGAAGATTTTTATGACTTGGATCTATAGCAACCTTGTGTGGCGTGTGAACTGGTCTGCTG	NA	NA	NA	NA	NA
LNCA_24_P940086	6.5537	P	4.96903	P	2.99941	0	mRNA	NM_007225	Agilent_HUMAN_G3V2	gi|217330575|ref|NM_007225.2|	NXPH3	neurexophilin 3	GO:0003674(molecular_function)|GO:0005102(receptor binding)|GO:0005576(extracellular region)|GO:0007218(neuropeptide signaling pathway)	chr17	47653297	47661171	+	GGGTGACCAGGTGCTGGGATCATCGAGTGAGTATGTGCAGGAGGGATTGTAGAGACACAA	NA	NA	NA	NA	NA
LNCA_24_P389517	12.88	P	12.7216	P	1.11608	0	mRNA	NM_031262	Agilent_HUMAN_G3V2	gi|186659504|ref|NM_002140.3|,gi|186659503|ref|NM_031262.2|,gi|186659502|ref|NM_031263.2|	HNRNPK	heterogeneous nuclear ribonucleoprotein K	"GO:0000398(nuclear mRNA splicing, via spliceosome)|GO:0000790(nuclear chromatin)|GO:0000978(RNA polymerase II core promoter proximal region sequence-specific DNA binding)|GO:0001077(RNA polymerase II core promoter proximal region sequence-specific DNA binding transcription factor activity involved in positive regulation of transcription)|GO:0003677(DNA binding)|GO:0003697(single-stranded DNA bin…	chr9	86582997	86595569	-	TGATCTTGGTGGACCTATTATTACTACACAAGTAACTATTCCCAAAGATTTGGCTGGATC	NA	NA	NA	NA	NA
LNCA_23_P15705	14.5772	P	14.6641	P	0.941552	0	mRNA	NM_002798	Agilent_HUMAN_G3V2	ENST00000270586	PSMB6	"proteasome (prosome, macropain) subunit, beta type, 6"	"GO:0000075(cell cycle checkpoint)|GO:0000082(G1/S transition of mitotic cell cycle)|GO:0000084(S phase of mitotic cell cycle)|GO:0000209(protein polyubiquitination)|GO:0000216(M/G1 transition of mitotic cell cycle)|GO:0000278(mitotic cell cycle)|GO:0002474(antigen processing and presentation of peptide antigen via MHC class I)|GO:0004175(endopeptidase activity)|GO:0004298(threonine-type endopept…	chr17	4699438	4701798	+	GGGAAGGCATGACCAAGGAAGAGTGTCTGCAATTCACTGCCAATGCTCTCGCTTTGGCCA	NA	NA	NA	NA	NA
LNCA_21_P0012720	2.37451	A	1.86812	A	1.42049	0	mRNA	NA	Agilent_HUMAN_G3V2	-	XLOC_l2_010631	NA	NA	chr4	33890603	33890662	+	TTTATAGGAAAATTTCCCCAAAAGGTAAGCACAATAAAAAGTCAAAAGGAGGTACGGGCT	NA	NA	NA	NA	NA
LNCA_33_P3236035	6.4068	P	6.78699	P	0.768336	0	mRNA	NA	Agilent_HUMAN_G3V2	ENST00000401787	KDM4C	lysine (K)-specific demethylase 4C	"GO:0000790(nuclear chromatin)|GO:0005634(nucleus)|GO:0006355(regulation of transcription, DNA-dependent)|GO:0008270(zinc ion binding)|GO:0008284(positive regulation of cell proliferation)|GO:0016491(oxidoreductase activity)|GO:0016568(chromatin modification)|GO:0016702(oxidoreductase activity, acting on single donors with incorporation of molecular oxygen, incorporation of two atoms of oxygen)|G…	chr9	6815067	6815126	+	CTGACACCTTAAAGCAGAAGCAGTATTTTAGATATATTTTTCCAGTACTTTCCCTCAATC	NA	NA	NA	NA	NA
LNCA_23_P65918	12.9924	P	11.1852	P	3.49963	0	mRNA	NM_002220	Agilent_HUMAN_G3V2	ENST00000260386	ITPKA	inositol-trisphosphate 3-kinase A	GO:0000166(nucleotide binding)|GO:0004683(calmodulin-dependent protein kinase activity)|GO:0005516(calmodulin binding)|GO:0005524(ATP binding)|GO:0006020(inositol metabolic process)|GO:0007165(signal transduction)|GO:0008440(inositol trisphosphate 3-kinase activity)|GO:0016301(kinase activity)|GO:0016740(transferase activity)	chr15	41786055	41795757	+	CCCTCTCCAGAGGTGCCAGACCGCGGATTTTATTTAGCAAGCCCAGACCTTCCGGTCTAA	NA	NA	NA	NA	NA
LNCA_33_P3250895	3.92727	P	3.65645	P	1.20649	0	mRNA	NM_001099780	Agilent_HUMAN_G3V2	ENST00000408907	PSMB11	"proteasome (prosome, macropain) subunit, beta type, 11"	"GO:0000075(cell cycle checkpoint)|GO:0000084(S phase of mitotic cell cycle)|GO:0000209(protein polyubiquitination)|GO:0000216(M/G1 transition of mitotic cell cycle)|GO:0000278(mitotic cell cycle)|GO:0002474(antigen processing and presentation of peptide antigen via MHC class I)|GO:0004298(threonine-type endopeptidase activity)|GO:0005634(nucleus)|GO:0005737(cytoplasm)|GO:0005829(cytosol)|GO:0005…	chr14	23511375	23513269	+	AGCATGTGTCACGCAGTGATGCCTGTGTGCTGTACGTGGAGTTACAGAAGCTCCTGGAGC	NA	NA	NA	NA	NA
LNCA_23_P153628	9.6082	P	9.43771	P	1.12544	0	mRNA	NM_033557	Agilent_HUMAN_G3V2	gi|224451039|ref|NM_001145463.1|,gi|224451037|ref|NM_001145462.1|,gi|224451033|ref|NM_001145461.1|,gi|224451028|ref|NM_001039671.2|,gi|224451027|ref|NM_001039673.2|,gi|224451026|ref|NM_001039672.2|	YIF1B	Yip1 interacting factor homolog B (S. cerevisiae)	GO:0016020(membrane)|GO:0016021(integral to membrane)	chr19	38794199	38800509	-	TGGTCACTGTCAACACCGACCTCACCACCATCGACCTGGTGGCCTTCTTGGGCTACAAAT	NA	NA	NA	NA	NA
LNCA_23_P433369	8.72802	P	8.54665	P	1.13396	0	mRNA	NM_015473	Agilent_HUMAN_G3V2	gi|327365360|ref|NM_015473.3|	HEATR5A	HEAT repeat containing 5A	GO:0005488(binding)	chr14	31760993	31889788	-	CCCTCTTAAAAATTACAAACCGAAGTGATAGAAGCATGTCAGAATTGAGAAGACATTTTG	NA	NA	NA	NA	NA
LNCA_23_P99540	15.6168	P	13.869	P	3.35844	0	mRNA	NM_004926	Agilent_HUMAN_G3V2	gi|347659012|ref|NM_001244701.1|,gi|347659003|ref|NM_001244698.1|,gi|347659002|ref|NM_004926.3|	ZFP36L1	"zinc finger protein 36, C3H type-like 1"	"GO:0000288(nuclear-transcribed mRNA catabolic process, deadenylation-dependent decay)|GO:0001570(vasculogenesis)|GO:0003677(DNA binding)|GO:0003700(sequence-specific DNA binding transcription factor activity)|GO:0003729(mRNA binding)|GO:0005515(protein binding)|GO:0005634(nucleus)|GO:0005737(cytoplasm)|GO:0005829(cytosol)|GO:0006355(regulation of transcription, DNA-dependent)|GO:0006402(mRNA cat…	chr14	69254371	69260631	-	CACACATTAAGATGAATGTAATTATTATTCCTCTTGCTGGTCACTACCGTCGCTTTCTAT	NA	NA	NA	NA	NA
LNCA_23_P58819	7.85421	P	8.00306	P	0.90197	0	mRNA	NM_022897	Agilent_HUMAN_G3V2	ENST00000523189	RANBP17	RAN binding protein 17	GO:0005488(binding)|GO:0005525(GTP binding)|GO:0005634(nucleus)|GO:0005643(nuclear pore)|GO:0005737(cytoplasm)|GO:0006606(protein import into nucleus)|GO:0006886(intracellular protein transport)|GO:0008565(protein transporter activity)|GO:0051028(mRNA transport)	chr5	170288895	170727019	+	TCTGGGTCTCAGGACAGTGATGTTGGCTAGCCCAGGGGAATGTATTTTTCAAAACATACA	NA	NA	NA	NA	NA
LNCA_21_P0011504	6.28726	P	6.5937	P	0.808636	0	mRNA	NM_004667	Agilent_HUMAN_G3V2	gi|380420371|ref|NM_004667.5|	HERC2	hect domain and RLD 2	GO:0004842(ubiquitin-protein ligase activity)|GO:0005085(guanyl-nucleotide exchange factor activity)|GO:0005515(protein binding)|GO:0005622(intracellular)|GO:0005634(nucleus)|GO:0005737(cytoplasm)|GO:0005743(mitochondrial inner membrane)|GO:0006281(DNA repair)|GO:0006464(protein modification process)|GO:0006886(intracellular protein transport)|GO:0007283(spermatogenesis)|GO:0008270(zinc ion bindi…	chr15	28356182	28567298	-	AGGAAGTGACACTTATATGCAAAGCTGATTTGGAGAACCATAATAAAGATGGAGGCTTCT	NA	NA	NA	NA	NA
LNCA_23_P212522	7.93947	P	7.94409	P	0.996804	0	mRNA	NM_014616	Agilent_HUMAN_G3V2	ENST00000323116	ATP11B	"ATPase, class VI, type 11B"	"GO:0000166(nucleotide binding)|GO:0000287(magnesium ion binding)|GO:0004012(phospholipid-translocating ATPase activity)|GO:0005488(binding)|GO:0005515(protein binding)|GO:0005524(ATP binding)|GO:0005637(nuclear inner membrane)|GO:0005783(endoplasmic reticulum)|GO:0005886(plasma membrane)|GO:0006811(ion transport)|GO:0006812(cation transport)|GO:0015075(ion transmembrane transporter activity)|GO:…	chr3	182511290	182639421	+	ATTTTCTAACTGTCCTCTTTCTTGGGTCTAAAGCTCATAATACACAAAGGCTTCCAGACC	NA	NA	NA	NA	NA
LNCA_33_P3321946	10.2039	P	11.3822	P	0.441861	0	mRNA	NM_023948	Agilent_HUMAN_G3V2	ENST00000424091,ENST00000393950,ENST00000379527	MOSPD3	motile sperm domain containing 3	GO:0005198(structural molecule activity)|GO:0007507(heart development)|GO:0016020(membrane)|GO:0016021(integral to membrane)	chr7	100210113	100213000	+	CTCCCTGACAAAAAACACCCAGGGATTTGTACTCATTTTCCAAGTTGAATAAAATACATT	NA	NA	NA	NA	NA
LNCA_33_P3395651	4.02418	P	3.65353	P	1.29293	0	mRNA	NM_032054	Agilent_HUMAN_G3V2	ENST00000518069	PCDHGA5	"protocadherin gamma subfamily A, 5"	GO:0005509(calcium ion binding)|GO:0005886(plasma membrane)|GO:0007155(cell adhesion)|GO:0007156(homophilic cell adhesion)|GO:0016021(integral to membrane)	chr5	140743897	140746339	+	TACGCAGACACGCTCCTTAGTGAAGAGAGCTGTGAGAAAAGCGAGCCTCTTCTGATGTCT	NA	NA	NA	NA	NA
LNCA_23_P14892	5.19334	P	5.68469	P	0.711357	0	mRNA	NM_004970	Agilent_HUMAN_G3V2	gi|225579151|ref|NM_001146006.1|,gi|225579150|ref|NM_004970.2|	IGFALS	"insulin-like growth factor binding protein, acid labile subunit"	GO:0005520(insulin-like growth factor binding)|GO:0005576(extracellular region)|GO:0005615(extracellular space)|GO:0005625(soluble fraction)|GO:0005634(nucleus)|GO:0005730(nucleolus)|GO:0007155(cell adhesion)|GO:0007165(signal transduction)	chr16	1840413	1843734	-	TGCCCAGTGCACTTGCTGGAAGACGCAAGGGCCTGATGGGGTGGAAGGCATGGCGGCCCC	NA	NA	NA	NA	NA
LNCA_24_P6626	2.20055	A	1.55898	A	1.56003	0	mRNA	NM_052907	Agilent_HUMAN_G3V2	ENST00000535886,ENST00000299308	TMEM132B	transmembrane protein 132B	GO:0003674(molecular_function)|GO:0005575(cellular_component)|GO:0008150(biological_process)|GO:0016020(membrane)|GO:0016021(integral to membrane)	chr12	125811161	126146923	+	TTGGGAATGAAGTGGAACTTTTGGAGAACCCTGTTGACATTACACTCCCATCAGAGGAGT	NA	NA	NA	NA	NA
LNCA_21_P0010076	4.16588	P	4.09517	P	1.05023	0	mRNA	NA	Agilent_HUMAN_G3V2	-	XLOC_013431	NA	NA	chr20	1166992	1167051	+	TTAAGATGAGTCCAGCGAAGTGCCTAGAGTACCAAATTCATGGAGACGTTTCCTCTTTGG	NA	NA	NA	NA	NA
LNCA_32_P226078	6.10141	P	6.27646	P	0.88574	0	mRNA	NM_016178	Agilent_HUMAN_G3V2	ENST00000400999,ENST00000479764,ENST00000453029,ENST00000315067,ENST00000321531	OAZ3	ornithine decarboxylase antizyme 3	GO:0005634(nucleus)|GO:0005737(cytoplasm)|GO:0005829(cytosol)|GO:0006521(regulation of cellular amino acid metabolic process)|GO:0007283(spermatogenesis)|GO:0008073(ornithine decarboxylase inhibitor activity)|GO:0034641(cellular nitrogen compound metabolic process)	chr1	151739130	151743806	+	CAAATGTGGACTCTGTGTTTGTGAACTTCCAGAATGATCGGAACGACAGAGGTGCCCTGC	NA	NA	NA	NA	NA
[truncated: 34,449 more rows]

## Sheet: HCT116-5mM vs 0mM
ProbeName	H_5mM_NS	H_5mM_flags	H_0mM_NS	H_0mM_flags	foldchange	ControlType	type	RefSeqAccession	result_source	Protein_coding_mRNA	GeneSymbol	gene_name	GO	chr	start	end	strand	probe_sequence	relationship	associated_gene	associated_geneID	associated_gene_name	associated_gene_strand_
[truncated: 35,331 more rows]

## Sheet: DLD1-3mM vs 0mM
ProbeName	D_3mM_NS	D_3mM_flags	D_0mM_NS	D_0mM_flags	foldchange	ControlType	type	RefSeqAccession	result_source	Protein_coding_mRNA	GeneSymbol	gene_name	GO	chr	start	end	strand	probe_sequence	relationship	associated_gene	associated_geneID	associated_gene_name	associated_gene_strand_
[truncated: 35,331 more rows]
